# Supplementary material for: Ceg1 depletion reveals mechanisms governing degradation of non-capped RNAs in Saccharomyces cerevisiae
Source: Commun Biol. 2023 Nov 2;6:1112. doi: 10.1038/s42003-023-05495-6 (PMC10622555; doi:10.1038/s42003-023-05495-6)
Supplement: Supplementary file 4 — Supplementary Data 1 [file 42003_2023_5495_MOESM4_ESM.xlsx]

## Sheet: ceg1_AA (DMSO vs Rap)
DE_protein_coding_genes_ceg1_AA
This dataset was used to generate :
Fig. 1 panel g
Fig. 2 panel a, b, c, e
Fig. S2 panel a, b, c
Fig. 3 panel a, b, c
Fig. S3
Fig. 5 panel d, e
Fig. 6 panel f, g, h, I, j
Gene	baseMean	log2FoldChange	lfcSE	stat	pvalue	padj	name
YLL024C	2262.05	-3.80074	0.172024	-22.0943	3.58e-108	1.13e-104	SSA2
YAL004W	132.909	-3.39211	0.396592	-8.55314	1.2e-17	3.57e-16	YAL004W
YER042W	65.2562	-3.35334	0.444804	-7.53891	4.74e-14	9.46e-13	MXR1
YJL034W	1421.09	-3.13966	0.166937	-18.8075	6.55e-79	6.87e-76	KAR2
YMR186W	4793.02	-3.13861	0.129885	-24.1644	5.26e-129	3.31e-125	HSC82
YAL005C	1205.54	-3.10523	0.201523	-15.4088	1.43e-53	8.98e-51	SSA1
YPL061W	708.81	-3.0848	0.222883	-13.8405	1.45e-43	3.51e-41	ALD6
YFR053C	828.806	-3.07773	0.921229	-3.34089	0.000835089	0.00326964	HXK1
YJL052W	1534.61	-3.05766	0.86396	-3.53912	0.00040147	0.0017267	TDH1
YLR109W	198.852	-2.86272	0.330854	-8.65251	5.04e-18	1.56e-16	AHP1
YLR303W	847.711	-2.83815	0.358163	-7.92417	2.3e-15	5.18e-14	MET17
YOR027W	557.238	-2.82483	0.19763	-14.2936	2.4e-46	7.94e-44	STI1
YGL055W	2061.5	-2.79535	0.140484	-19.898	4.23e-88	6.66e-85	OLE1
YMR011W	669.693	-2.79339	0.21338	-13.0912	3.7e-39	7.05e-37	HXT2
YAL003W	1031.19	-2.79196	0.376138	-7.42269	1.15e-13	2.16e-12	EFB1
YIL162W	201.855	-2.77775	0.524087	-5.30016	1.16e-07	9.98e-07	SUC2
YFR052C-A	169.279	-2.757	0.955474	-2.88548	0.00390814	0.0125636	YFR052C-A
YLR259C	749.3	-2.7273	0.17164	-15.8896	7.47e-57	5.88e-54	HSP60
YOR007C	898.149	-2.66024	0.152641	-17.4281	5.05e-68	4.53e-65	SGT2
YLR044C	13974.7	-2.64186	0.128011	-20.6377	1.26e-94	2.64e-91	PDC1
YBR286W	1038.57	-2.63417	0.188918	-13.9435	3.45e-44	8.67e-42	APE3
YER043C	652.383	-2.61449	0.179897	-14.5333	7.46e-48	2.76e-45	SAH1
YIL156W-B	33.4913	-2.60854	0.537381	-4.85417	1.21e-06	8.75e-06	YIL156W-B
YDL241W	26.8147	-2.598	0.673285	-3.85869	0.000113997	0.000563089	YDL241W
YDR050C	4454.79	-2.56494	0.12952	-19.8035	2.78e-87	3.49e-84	TPI1
YHR183W	1868.98	-2.53701	0.173486	-14.6238	1.98e-48	8.31e-46	GND1
YOR020C	238.43	-2.50462	0.28193	-8.88384	6.46e-19	2.2e-17	HSP10
YDR524C-B	57.9267	-2.50187	0.486739	-5.14008	2.75e-07	2.2e-06	YDR524C-B
YNL209W	3272.75	-2.4965	0.176014	-14.1836	1.16e-45	3.64e-43	SSB2
YJR135W-A	18.2568	-2.43477	0.797316	-3.05371	0.0022603	0.00792681	TIM8
YER004W	127.833	-2.43461	0.30049	-8.10212	5.4e-16	1.3e-14	FMP52
YIR037W	79.2954	-2.42681	0.359063	-6.75871	1.39e-11	2.08e-10	HYR1
YGL089C	24.3197	-2.42567	0.562287	-4.31394	1.6e-05	9.55e-05	MF(ALPHA)2
YMR099C	260.082	-2.42064	0.229447	-10.5499	5.09e-26	3.26e-24	YMR099C
YDL229W	7611.73	-2.40768	0.166377	-14.4712	1.84e-47	6.43e-45	SSB1
YER003C	181.232	-2.40604	0.253885	-9.47691	2.62e-21	1.11e-19	PMI40
YEL017C-A	14.5344	-2.39472	0.868391	-2.75765	0.00582179	0.0176046	PMP2
YER178W	506.971	-2.39349	0.170254	-14.0584	6.84e-45	1.87e-42	PDA1
YKL096W	81.7112	-2.3929	0.486233	-4.9213	8.6e-07	6.37e-06	CWP1
YPR080W	5203.73	-2.39142	0.161675	-14.7916	1.66e-49	7.46e-47	TEF1
YCR024C-B	95.5209	-2.38428	0.352938	-6.75552	1.42e-11	2.12e-10	YCR024C-B
YMR083W	402.321	-2.37418	0.227407	-10.4402	1.62e-25	9.82e-24	ADH3
YHR182C-A	293.837	-2.35335	0.251912	-9.34194	9.46e-21	3.76e-19	YHR182C-A
YCR028C-A	77.237	-2.34684	0.367185	-6.39144	1.64e-10	2.14e-09	RIM1
YLR354C	1234.02	-2.34682	0.153269	-15.3118	6.38e-53	3.34e-50	TAL1
YDR155C	1354.26	-2.33298	0.15214	-15.3345	4.5e-53	2.57e-50	CPR1
YPL218W	511.687	-2.30453	0.164829	-13.9814	2.03e-44	5.31e-42	SAR1
YDL014W	303.611	-2.29479	0.228747	-10.032	1.1e-23	5.68e-22	NOP1
YCR061W	60.9352	-2.28896	0.395417	-5.78873	7.09e-09	7.38e-08	YCR061W
YKR095W-A	13.9796	-2.27191	0.779368	-2.91506	0.00355615	0.011574	PCC1
YJR104C	453.172	-2.24648	0.219419	-10.2383	1.34e-24	7.5e-23	SOD1
YDR502C	317.641	-2.24473	0.196749	-11.4091	3.77e-30	3.82e-28	SAM2
YDR154C	806.165	-2.23626	0.170433	-13.1211	2.49e-39	4.9e-37	YDR154C
YNL007C	434.332	-2.23114	0.238403	-9.3587	8.07e-21	3.27e-19	SIS1
YPR182W	19.3477	-2.22692	0.715175	-3.11382	0.00184684	0.00663975	SMX3
YJR148W	607.545	-2.2119	0.206237	-10.725	7.77e-27	5.31e-25	BAT2
YGL245W	724.763	-2.19857	0.156226	-14.073	5.56e-45	1.59e-42	GUS1
YBL003C	540.152	-2.1901	0.163505	-13.3947	6.49e-41	1.36e-38	HTA2
YGR254W	2207.89	-2.18769	0.530087	-4.12704	3.67e-05	0.000202153	ENO1
YKL001C	136.873	-2.18716	0.603062	-3.62677	0.000286994	0.00128078	MET14
YLR301W	250.216	-2.18336	0.235849	-9.25746	2.09e-20	7.98e-19	HRI1
YAL023C	216.607	-2.17549	0.230944	-9.41999	4.51e-21	1.88e-19	PMT2
YDL100C	419.522	-2.17293	0.174435	-12.457	1.28e-35	2.12e-33	GET3
YKL080W	866.232	-2.17069	0.157252	-13.8039	2.42e-43	5.62e-41	VMA5
YGL008C	9155.78	-2.15974	0.143942	-15.0043	6.89e-51	3.33e-48	PMA1
YOL086C	9611.88	-2.14867	0.147367	-14.5804	3.74e-48	1.47e-45	ADH1
YBR082C	150.273	-2.14022	0.312453	-6.84975	7.4e-12	1.14e-10	UBC4
YPR160W	813.857	-2.13648	0.827351	-2.58232	0.00981399	0.0274482	GPH1
YGR192C	19596.9	-2.13057	0.17258	-12.3454	5.16e-35	8.31e-33	TDH3
YLR217W	151.541	-2.1187	0.264411	-8.01292	1.12e-15	2.6e-14	YLR217W
YER023C-A	20.0847	-2.11747	0.639198	-3.3127	0.000923988	0.00358423	YER023C-A
YDL228C	2670.59	-2.11629	0.175421	-12.0641	1.63e-33	2.34e-31	YDL228C
YBR118W	3464.57	-2.11496	0.198355	-10.6625	1.53e-26	1.03e-24	TEF2
YPR160C-A	19.7779	-2.11136	0.785759	-2.68704	0.00720893	0.0212115	YPR160C-A
YHR092C	541.483	-2.10957	0.656767	-3.21204	0.00131794	0.0049153	HXT4
YNL071W	443.309	-2.10523	0.180647	-11.6538	2.19e-31	2.55e-29	LAT1
YER079C-A	16.078	-2.09784	0.727091	-2.88525	0.00391101	0.0125664	YER079C-A
YGR240C	2928.07	-2.08605	0.132723	-15.7173	1.15e-55	8.04e-53	PFK1
YDL185C-A	13.6242	-2.07783	0.768392	-2.70413	0.00684839	0.0203126	YDL185C-A
YGR285C	416.847	-2.07637	0.200149	-10.3741	3.25e-25	1.89e-23	ZUO1
YCR004C	174.861	-2.07099	0.239403	-8.65065	5.12e-18	1.58e-16	YCP4
YJL026C-A	35.3505	-2.06598	0.491725	-4.20149	2.65e-05	0.000151028	YJL026C-A
YCL028W	118.775	-2.06387	0.290349	-7.10823	1.18e-12	2.01e-11	RNQ1
YEL047C	352.372	-2.05863	0.223138	-9.22578	2.82e-20	1.06e-18	YEL047C
YJR139C	938.715	-2.05828	0.151728	-13.5656	6.41e-42	1.44e-39	HOM6
YGR284C	323.201	-2.02948	0.204655	-9.91656	3.53e-23	1.76e-21	ERV29
YFL010W-A	50.8514	-2.02647	0.412311	-4.9149	8.88e-07	6.57e-06	AUA1
YBR106W	596.635	-2.01247	0.166594	-12.0801	1.35e-33	1.97e-31	PHO88
YOR230W	278.399	-2.00866	0.265284	-7.57174	3.68e-14	7.52e-13	WTM1
YCL007C	65.1416	-2.00635	0.378446	-5.30155	1.15e-07	9.92e-07	YCL007C
YPR183W	59.3447	-2.0028	0.388351	-5.15718	2.51e-07	2.02e-06	DPM1
YDL192W	501.942	-1.99851	0.195454	-10.225	1.53e-24	8.53e-23	ARF1
YFL045C	886.663	-1.99396	0.184382	-10.8143	2.95e-27	2.13e-25	SEC53
YEL003W	84.1837	-1.99145	0.311478	-6.39353	1.62e-10	2.12e-09	GIM4
YNL064C	851.286	-1.98482	0.165983	-11.958	5.9e-33	8.06e-31	YDJ1
YHR174W	7154.21	-1.98266	0.173205	-11.4469	2.44e-30	2.54e-28	ENO2
YOR074C	33.1142	-1.97738	0.475204	-4.16111	3.17e-05	0.000176255	CDC21
YEL042W	135.503	-1.97561	0.273073	-7.23474	4.66e-13	8.38e-12	GDA1
YGR214W	1545.17	-1.97313	0.156718	-12.5903	2.39e-36	4.17e-34	RPS0A
YMR105C	615.721	-1.971	0.821431	-2.39947	0.0164188	0.0422774	PGM2
YBR221C	493.188	-1.96874	0.181694	-10.8355	2.34e-27	1.73e-25	PDB1
YJR073C	228.069	-1.96611	0.277937	-7.07394	1.51e-12	2.51e-11	OPI3
YGR157W	1265.83	-1.95841	0.138683	-14.1214	2.8e-45	8.39e-43	CHO2
YKL117W	198.59	-1.95813	0.226379	-8.64978	5.16e-18	1.58e-16	SBA1
YDL227C	65.1888	-1.94534	0.312355	-6.22797	4.73e-10	5.83e-09	HO
YOL121C	699.241	-1.94273	0.199564	-9.73487	2.14e-22	9.97e-21	RPS19A
YDL130W	227.827	-1.94262	0.22874	-8.49269	2.02e-17	5.82e-16	RPP1B
YOR164C	259.98	-1.93966	0.20876	-9.29131	1.52e-20	5.99e-19	GET4
YOR285W	511.786	-1.93763	0.251467	-7.70531	1.31e-14	2.81e-13	RDL1
YEL031W	1223.36	-1.9364	0.149001	-12.9959	1.29e-38	2.39e-36	SPF1
YDL096C	89.0651	-1.93431	0.297624	-6.49919	8.08e-11	1.12e-09	OPI6
YCL050C	68.3688	-1.93184	0.34258	-5.6391	1.71e-08	1.67e-07	APA1
YGL009C	2645.83	-1.92126	0.154226	-12.4574	1.27e-35	2.12e-33	LEU1
YOL086W-A	39.731	-1.91825	0.536775	-3.57365	0.000352039	0.00153313	MHF1
YJL138C	477.164	-1.91209	0.187535	-10.1959	2.07e-24	1.11e-22	TIF2
YFR049W	33.97	-1.90461	0.558405	-3.41081	0.000647704	0.00262928	YMR31
YBR067C	90.8719	-1.89992	0.354598	-5.35796	8.42e-08	7.41e-07	TIP1
YKL127W	281.381	-1.89678	0.227499	-8.33754	7.59e-17	2.01e-15	PGM1
YLR048W	1858.68	-1.89005	0.162684	-11.618	3.34e-31	3.82e-29	RPS0B
YFR044C	602.813	-1.88748	0.171586	-11.0002	3.81e-28	3.33e-26	DUG1
YDR025W	906.886	-1.8853	0.163564	-11.5264	9.72e-31	1.07e-28	RPS11A
YAL012W	48.6932	-1.88506	0.394772	-4.77506	1.8e-06	1.26e-05	CYS3
YER023W	384.123	-1.87763	0.183124	-10.2533	1.14e-24	6.48e-23	PRO3
YNL160W	84.4637	-1.87561	0.421509	-4.44975	8.6e-06	5.36e-05	YGP1
YBL030C	143.654	-1.87378	0.301851	-6.20764	5.38e-10	6.57e-09	PET9
YJL121C	110.792	-1.87071	0.273633	-6.83656	8.11e-12	1.24e-10	RPE1
YDR516C	493.451	-1.86781	0.603044	-3.0973	0.00195292	0.00697384	EMI2
YOR323C	168.736	-1.86699	0.248906	-7.50079	6.34e-14	1.24e-12	PRO2
YOR276W	445.488	-1.86382	0.203505	-9.1586	5.26e-20	1.92e-18	CAF20
YLR216C	670.101	-1.85771	0.160728	-11.5581	6.72e-31	7.54e-29	CPR6
YMR246W	723.719	-1.85764	0.158773	-11.7	1.27e-31	1.51e-29	FAA4
YLR185W	116.605	-1.85391	0.286635	-6.46784	9.94e-11	1.36e-09	RPL37A
YGR259C	67.6247	-1.85328	0.324435	-5.71235	1.11e-08	1.12e-07	YGR259C
YKL153W	4211.9	-1.85064	0.154256	-11.9972	3.68e-33	5.14e-31	YKL153W
YLR293C	544.706	-1.84926	0.263227	-7.02535	2.14e-12	3.45e-11	GSP1
YLR286C	769.713	-1.84518	0.174794	-10.5563	4.75e-26	3.08e-24	CTS1
YBR249C	717.852	-1.84055	0.198697	-9.26308	1.99e-20	7.66e-19	ARO4
YKL060C	19076.9	-1.83863	0.142768	-12.8785	5.95e-38	1.07e-35	FBA1
YKL152C	10632.8	-1.83819	0.156828	-11.721	9.95e-32	1.2e-29	GPM1
YAR007C	250.749	-1.83801	0.222886	-8.24641	1.63e-16	4.16e-15	RFA1
YBL018C	72.0333	-1.83692	0.37246	-4.93185	8.15e-07	6.08e-06	POP8
YGL200C	408.702	-1.83546	0.170101	-10.7904	3.82e-27	2.7e-25	EMP24
YCR034W	226.137	-1.82402	0.25879	-7.04827	1.81e-12	2.96e-11	YCR034W
YDL185W	2416.5	-1.82275	0.135699	-13.4323	3.91e-41	8.47e-39	VMA1
YEL054C	1044.54	-1.82044	0.178119	-10.2204	1.61e-24	8.86e-23	RPL12A
YLR180W	812.471	-1.81703	0.194433	-9.34529	9.16e-21	3.67e-19	SAM1
YLR209C	74.8835	-1.81453	0.342761	-5.29386	1.2e-07	1.03e-06	PNP1
YJR145C	3864.82	-1.81382	0.137838	-13.159	1.51e-39	3.06e-37	RPS4A
YNL241C	342.25	-1.81306	0.187191	-9.68563	3.47e-22	1.57e-20	ZWF1
YLL062C	64.1531	-1.81053	0.367357	-4.92854	8.28e-07	6.17e-06	MHT1
YLL050C	557.072	-1.80899	0.164865	-10.9725	5.18e-28	4.34e-26	COF1
YJR077C	116.966	-1.80871	0.290297	-6.23056	4.65e-10	5.74e-09	MIR1
YAL037C-B	3024.31	-1.80589	0.151399	-11.928	8.45e-33	1.13e-30	YAL037C-B
YOR298C-A	950.16	-1.80532	0.160114	-11.2752	1.74e-29	1.7e-27	MBF1
YGL012W	775.588	-1.79771	0.163094	-11.0225	2.98e-28	2.64e-26	ERG4
YDR214W	503.6	-1.79556	0.183707	-9.77406	1.46e-22	6.93e-21	AHA1
YJR117W	68.3168	-1.79154	0.390115	-4.59234	4.38e-06	2.9e-05	STE24
YJR105W	1151.89	-1.78508	0.14732	-12.117	8.58e-34	1.28e-31	ADO1
YLL061W	190.671	-1.7797	0.256214	-6.94613	3.75e-12	5.93e-11	MMP1
YBR111C	218.282	-1.77904	0.235967	-7.53936	4.72e-14	9.46e-13	YSA1
YNL281W	302.685	-1.77751	0.201631	-8.81565	1.19e-18	3.92e-17	HCH1
YGR060W	496.422	-1.77401	0.212942	-8.33099	8.02e-17	2.12e-15	ERG25
YPL098C	17.9049	-1.7726	0.691504	-2.5634	0.0103653	0.0287401	MGR2
YDL021W	46.242	-1.76892	0.526446	-3.36011	0.000779101	0.00307725	GPM2
YMR298W	57.9269	-1.75929	0.379447	-4.63647	3.54e-06	2.38e-05	LIP1
YNL302C	1324.24	-1.75912	0.189385	-9.28856	1.56e-20	6.11e-19	RPS19B
YHR037W	314.588	-1.75076	0.22188	-7.89058	3.01e-15	6.75e-14	PUT2
YJL014W	571.146	-1.74391	0.160345	-10.876	1.5e-27	1.15e-25	CCT3
YFL039C	1198.43	-1.74108	0.142253	-12.2394	1.92e-34	2.94e-32	ACT1
YJL026W	1001.13	-1.73511	0.179021	-9.69222	3.25e-22	1.48e-20	RNR2
YOR157C	64.9876	-1.73333	0.370795	-4.67464	2.94e-06	2e-05	PUP1
YML110C	260.959	-1.73315	0.210906	-8.21765	2.08e-16	5.24e-15	COQ5
YPL240C	1050.2	-1.73134	0.159194	-10.8757	1.51e-27	1.15e-25	HSP82
YBR025C	1377.33	-1.73073	0.157499	-10.9889	4.32e-28	3.67e-26	OLA1
YBR230C	29.5548	-1.72931	0.605321	-2.85685	0.00427868	0.0135743	OM14
YGL202W	290.432	-1.72359	0.254495	-6.77258	1.27e-11	1.9e-10	ARO8
YJR045C	937.808	-1.7235	0.145491	-11.8461	2.26e-32	2.95e-30	SSC1
YEL053W-A	701.704	-1.72287	0.165863	-10.3873	2.83e-25	1.68e-23	YEL053W-A
YGR282C	824.939	-1.72251	0.145823	-11.8123	3.37e-32	4.33e-30	BGL2
YER012W	238.806	-1.72231	0.214353	-8.03493	9.36e-16	2.19e-14	PRE1
YER091C	1475.58	-1.72227	0.168833	-10.201	1.96e-24	1.06e-22	MET6
YDR044W	154.905	-1.72058	0.312885	-5.49909	3.82e-08	3.56e-07	HEM13
YDL061C	37.06	-1.71715	0.43541	-3.94375	8.02e-05	0.00041042	RPS29B
YKL145W	373.337	-1.71553	0.204872	-8.37365	5.59e-17	1.53e-15	RPT1
YDL168W	215.612	-1.7119	0.223879	-7.64653	2.06e-14	4.37e-13	SFA1
YDR233C	164.616	-1.70834	0.281307	-6.07286	1.26e-09	1.47e-08	RTN1
YER007C-A	157.013	-1.70808	0.251168	-6.80054	1.04e-11	1.58e-10	TMA20
YEL051W	132.195	-1.70716	0.24186	-7.05846	1.68e-12	2.77e-11	VMA8
YMR205C	2910.44	-1.70671	0.13932	-12.2502	1.68e-34	2.63e-32	PFK2
YLR153C	1726.04	-1.70668	0.171023	-9.97919	1.88e-23	9.46e-22	ACS2
YKL054C	301.826	-1.70513	0.199366	-8.55279	1.2e-17	3.57e-16	DEF1
YDR492W	73.2735	-1.70161	0.382221	-4.4519	8.51e-06	5.31e-05	IZH1
YCL040W	1242.71	-1.69715	0.621793	-2.72945	0.00634398	0.0190319	GLK1
YGR037C	32.8153	-1.68737	0.516826	-3.26488	0.00109512	0.00416835	ACB1
YDR032C	298.623	-1.6868	0.209511	-8.05112	8.2e-16	1.94e-14	PST2
YIR036W-A	26.0411	-1.68476	0.57096	-2.95075	0.00316999	0.0105187	YIR036W-A
YKL096W-A	118.681	-1.68269	0.305715	-5.50412	3.71e-08	3.47e-07	CWP2
YBR196C	4407.7	-1.67987	0.151246	-11.1069	1.16e-28	1.06e-26	PGI1
YKL035W	418.847	-1.67908	0.24247	-6.92487	4.36e-12	6.86e-11	UGP1
YJL080C	518.93	-1.67759	0.183573	-9.13855	6.33e-20	2.29e-18	SCP160
YBR090C	32.5561	-1.67281	0.49443	-3.3833	0.000716193	0.00286698	YBR090C
YGR209C	99.1008	-1.66842	0.304661	-5.47631	4.34e-08	3.98e-07	TRX2
YJR016C	2077.18	-1.66821	0.14837	-11.2436	2.49e-29	2.37e-27	ILV3
YIL142C-A	76.4911	-1.6643	0.320851	-5.18714	2.14e-07	1.75e-06	YIL142C-A
YOR331C	387.909	-1.66184	0.1741	-9.54532	1.36e-21	5.88e-20	YOR331C
YHR019C	470.192	-1.66158	0.223523	-7.43359	1.06e-13	2e-12	DED81
YML124C	213.108	-1.66156	0.238185	-6.97591	3.04e-12	4.84e-11	TUB3
YKL180W	1316.55	-1.66086	0.156805	-10.5919	3.25e-26	2.15e-24	RPL17A
YDR033W	1258.02	-1.66078	0.149294	-11.1242	9.57e-29	8.85e-27	MRH1
YNL131W	141.755	-1.65569	0.29478	-5.61669	1.95e-08	1.89e-07	TOM22
YHR072W-A	47.2332	-1.65491	0.443756	-3.72932	0.000191997	0.000894943	NOP10
YBR261C	39.8531	-1.65469	0.430851	-3.84051	0.00012278	0.000601483	TAE1
YCL043C	429.019	-1.65428	0.188701	-8.76667	1.84e-18	6.03e-17	PDI1
YGL105W	169.765	-1.65276	0.245941	-6.72015	1.82e-11	2.68e-10	ARC1
YML074C	240.204	-1.65139	0.201877	-8.18018	2.83e-16	7.04e-15	FPR3
YFL010C	96.4504	-1.64661	0.308538	-5.33683	9.46e-08	8.27e-07	WWM1
YER056C-A	135.777	-1.64595	0.255873	-6.43268	1.25e-10	1.67e-09	RPL34A
YDL095W	792.318	-1.64561	0.151065	-10.8934	1.24e-27	9.99e-26	PMT1
YLR344W	750.539	-1.64392	0.163001	-10.0853	6.42e-24	3.33e-22	RPL26A
YHR039C-A	240.589	-1.64258	0.194741	-8.43468	3.32e-17	9.32e-16	VMA10
YOR332W	572.31	-1.64166	0.151214	-10.8565	1.86e-27	1.41e-25	VMA4
YJR070C	153.155	-1.63839	0.284493	-5.75898	8.46e-09	8.69e-08	LIA1
YNL069C	2251.21	-1.63812	0.167613	-9.77321	1.47e-22	6.94e-21	RPL16B
YBR078W	595.983	-1.63575	0.186813	-8.75606	2.02e-18	6.55e-17	ECM33
YJL191W	312.306	-1.63279	0.232229	-7.03094	2.05e-12	3.32e-11	RPS14B
YIL041W	167.321	-1.63101	0.248636	-6.55984	5.39e-11	7.63e-10	GVP36
YGR244C	214.953	-1.62816	0.229637	-7.09015	1.34e-12	2.26e-11	LSC2
YEL033W	129.504	-1.62495	0.323633	-5.02096	5.14e-07	3.98e-06	MTC7
YKL081W	1152.48	-1.62406	0.1673	-9.7075	2.8e-22	1.29e-20	TEF4
YPR149W	338.35	-1.62255	0.220219	-7.36791	1.73e-13	3.24e-12	NCE102
YOR277C	132.214	-1.62003	0.274919	-5.89274	3.8e-09	4.13e-08	YOR277C
YMR122W-A	66.0182	-1.61767	0.441306	-3.66565	0.000246715	0.00111688	YMR122W-A
YML028W	1245.43	-1.6176	0.159623	-10.1339	3.91e-24	2.07e-22	TSA1
YDR178W	42.5415	-1.60981	0.456519	-3.52627	0.000421453	0.00180034	SDH4
YER131W	413.972	-1.60886	0.173745	-9.25991	2.05e-20	7.85e-19	RPS26B
YLR110C	1270.03	-1.60779	0.167348	-9.60747	7.44e-22	3.29e-20	CCW12
YOL143C	203.845	-1.6047	0.211832	-7.57536	3.58e-14	7.36e-13	RIB4
YHR026W	327.396	-1.60446	0.20637	-7.77469	7.56e-15	1.67e-13	VMA16
YNL016W	132.079	-1.60431	0.242431	-6.61758	3.65e-11	5.24e-10	PUB1
YDL029W	543.887	-1.60357	0.171407	-9.35533	8.33e-21	3.36e-19	ARP2
YLR208W	346.176	-1.60275	0.197832	-8.10158	5.42e-16	1.3e-14	SEC13
YJR094W-A	1158.42	-1.6023	0.163068	-9.82598	8.7e-23	4.24e-21	RPL43B
YJL158C	188.772	-1.5987	0.27036	-5.91322	3.35e-09	3.7e-08	CIS3
YAL042C-A	104.348	-1.59786	0.279465	-5.71756	1.08e-08	1.09e-07	YAL042C-A
YNL010W	440.711	-1.59568	0.182662	-8.73569	2.42e-18	7.73e-17	YNL010W
YDL084W	1337.9	-1.59407	0.149751	-10.6448	1.84e-26	1.23e-24	SUB2
YDR417C	618.023	-1.59331	0.170827	-9.32701	1.09e-20	4.31e-19	YDR417C
YML092C	451.118	-1.59289	0.18625	-8.55244	1.21e-17	3.57e-16	PRE8
YIL133C	623.976	-1.59107	0.146246	-10.8794	1.44e-27	1.14e-25	RPL16A
YGL225W	518.412	-1.58901	0.191803	-8.2846	1.19e-16	3.05e-15	VRG4
YLR229C	216.191	-1.58695	0.247733	-6.40589	1.49e-10	1.96e-09	CDC42
YDL078C	394.539	-1.58653	0.186295	-8.51624	1.65e-17	4.8e-16	MDH3
YNL104C	634.038	-1.58294	0.16216	-9.76157	1.65e-22	7.72e-21	LEU4
YNL079C	528.132	-1.58279	0.184483	-8.5796	9.52e-18	2.88e-16	TPM1
YOL040C	882.381	-1.58092	0.184056	-8.58935	8.75e-18	2.66e-16	RPS15
YIL018W	6138.63	-1.58029	0.141895	-11.1371	8.28e-29	7.77e-27	RPL2B
YIR026C	101.729	-1.57804	0.301768	-5.22932	1.7e-07	1.43e-06	YVH1
YLR367W	205.691	-1.57795	0.271233	-5.8177	5.97e-09	6.29e-08	RPS22B
YDL137W	284.103	-1.57404	0.198605	-7.92547	2.27e-15	5.16e-14	ARF2
YFL005W	381.569	-1.5719	0.186619	-8.42305	3.67e-17	1.02e-15	SEC4
YGL121C	36.0329	-1.57113	0.576556	-2.72503	0.00642963	0.0192338	GPG1
YDR368W	169.028	-1.56981	0.247082	-6.3534	2.11e-10	2.69e-09	YPR1
YAL038W	8143.94	-1.56844	0.142719	-10.9897	4.28e-28	3.67e-26	CDC19
YHR203C	2320.52	-1.56558	0.144645	-10.8236	2.66e-27	1.95e-25	RPS4B
YDR447C	1448.67	-1.5653	0.144426	-10.8381	2.27e-27	1.7e-25	RPS17B
YAL042W	578.211	-1.56521	0.169847	-9.21543	3.1e-20	1.16e-18	ERV46
YDR345C	1226.16	-1.56241	0.207386	-7.53385	4.93e-14	9.77e-13	HXT3
YNR030W	189.866	-1.56237	0.22213	-7.03361	2.01e-12	3.27e-11	ALG12
YPL274W	305.782	-1.5621	0.212196	-7.36158	1.82e-13	3.39e-12	SAM3
YJL217W	779.176	-1.56173	0.215124	-7.25968	3.88e-13	7.05e-12	REE1
YHR064C	1189.22	-1.56102	0.169421	-9.21388	3.15e-20	1.17e-18	SSZ1
YIL156W-A	31.8649	-1.56085	0.536014	-2.91196	0.00359173	0.0116717	YIL156W-A
YMR203W	350.267	-1.55759	0.199895	-7.79206	6.59e-15	1.46e-13	TOM40
YKR066C	301.772	-1.5567	0.209013	-7.44784	9.49e-14	1.82e-12	CCP1
YMR290C	293.666	-1.55552	0.219452	-7.08821	1.36e-12	2.28e-11	HAS1
YBR189W	2638.52	-1.5542	0.148575	-10.4607	1.31e-25	7.99e-24	RPS9B
YMR143W	644.652	-1.55243	0.183266	-8.47091	2.43e-17	6.93e-16	RPS16A
YMR307W	2949.05	-1.55175	0.192104	-8.07767	6.6e-16	1.57e-14	GAS1
YLL044W	673.852	-1.55154	0.185427	-8.36737	5.89e-17	1.6e-15	YLL044W
YGL232W	82.2248	-1.55113	0.292786	-5.29785	1.17e-07	1.01e-06	TAN1
YBR127C	1764.14	-1.54907	0.135338	-11.4459	2.47e-30	2.54e-28	VMA2
YDL015C	436.32	-1.54838	0.179777	-8.61276	7.13e-18	2.18e-16	TSC13
YJR123W	4246.3	-1.54786	0.140386	-11.0258	2.87e-28	2.58e-26	RPS5
YLR447C	1132.54	-1.54602	0.147611	-10.4736	1.14e-25	7.11e-24	VMA6
YER026C	371.013	-1.5456	0.190735	-8.10337	5.35e-16	1.29e-14	CHO1
YNL055C	470.673	-1.54472	0.214234	-7.21045	5.58e-13	9.91e-12	POR1
YOR347C	121.337	-1.54268	0.322936	-4.77704	1.78e-06	1.25e-05	PYK2
YEL001C	298.907	-1.53882	0.187471	-8.2083	2.24e-16	5.64e-15	IRC22
YNR016C	3252.65	-1.53855	0.165653	-9.28779	1.58e-20	6.11e-19	ACC1
YJR010W	177.662	-1.53305	0.549985	-2.78744	0.00531265	0.0162778	MET3
YHR193C	465.988	-1.53176	0.166404	-9.2051	3.41e-20	1.26e-18	EGD2
YFL037W	750.487	-1.53042	0.181502	-8.43199	3.4e-17	9.47e-16	TUB2
YGR106C	512.9	-1.52904	0.176234	-8.67621	4.09e-18	1.28e-16	VOA1
YPL037C	843.988	-1.52887	0.14049	-10.8825	1.4e-27	1.11e-25	EGD1
YER177W	1337.79	-1.52865	0.134912	-11.3306	9.25e-30	9.23e-28	BMH1
YPR170W-B	35.8492	-1.52633	0.503521	-3.03132	0.00243489	0.00844957	YPR170W-B
YPR028W	536.923	-1.52057	0.167142	-9.09748	9.25e-20	3.3e-18	YOP1
YDR056C	129.745	-1.51795	0.248636	-6.10509	1.03e-09	1.21e-08	EMC10
YDR098C	159.085	-1.51487	0.238307	-6.35679	2.06e-10	2.64e-09	GRX3
YJL008C	688.92	-1.51352	0.155738	-9.71836	2.52e-22	1.16e-20	CCT8
YIL078W	2001.81	-1.51328	0.138649	-10.9145	9.82e-28	8.08e-26	THS1
YDR429C	634.096	-1.5121	0.171475	-8.81819	1.16e-18	3.85e-17	TIF35
YOR176W	246.821	-1.5102	0.212069	-7.12128	1.07e-12	1.83e-11	HEM15
YDR385W	1717.37	-1.50864	0.19037	-7.9248	2.29e-15	5.17e-14	EFT2
YOL123W	418.823	-1.50677	0.1787	-8.43184	3.4e-17	9.47e-16	HRP1
YDR327W	70.7903	-1.50433	0.34025	-4.42126	9.81e-06	6.04e-05	YDR327W
YPL106C	1692.27	-1.50161	0.12748	-11.7792	5e-32	6.29e-30	SSE1
YLR432W	538.226	-1.49631	0.17905	-8.35695	6.44e-17	1.72e-15	IMD3
YER110C	1104.56	-1.49587	0.152201	-9.82824	8.51e-23	4.18e-21	KAP123
YCR053W	430.767	-1.49563	0.17631	-8.48294	2.2e-17	6.28e-16	THR4
YNR018W	136.704	-1.49511	0.264859	-5.64492	1.65e-08	1.62e-07	RCF2
YNL174W	112.997	-1.49253	0.246693	-6.05015	1.45e-09	1.68e-08	YNL174W
YGL076C	1054	-1.49241	0.15465	-9.65023	4.9e-22	2.19e-20	RPL7A
YMR260C	543.446	-1.49121	0.152286	-9.79219	1.22e-22	5.88e-21	TIF11
YLR372W	450.447	-1.48936	0.224308	-6.63981	3.14e-11	4.54e-10	YLR372W
YGR260W	276.571	-1.48923	0.209053	-7.12369	1.05e-12	1.81e-11	TNA1
YGR118W	2128.16	-1.48414	0.129615	-11.4504	2.34e-30	2.5e-28	RPS23A
YPL127C	100.264	-1.4817	0.29991	-4.94046	7.79e-07	5.85e-06	HHO1
YER120W	78.5689	-1.47937	0.306549	-4.82591	1.39e-06	9.97e-06	SCS2
YHL034C	126.36	-1.47796	0.234283	-6.30847	2.82e-10	3.54e-09	SBP1
YMR242C	2005.98	-1.47705	0.128418	-11.5019	1.29e-30	1.4e-28	RPL20A
YHR025W	69.0733	-1.47431	0.314362	-4.68985	2.73e-06	1.87e-05	THR1
YHR108W	391.517	-1.47422	0.182373	-8.08352	6.29e-16	1.5e-14	GGA2
YER148W-A	23.5652	-1.47312	0.547651	-2.68989	0.00714762	0.021061	YER148W-A
YDR363W-A	93.8729	-1.47086	0.351414	-4.18555	2.84e-05	0.000161297	SEM1
YPR036W	793.616	-1.47081	0.150252	-9.78894	1.26e-22	6.03e-21	VMA13
YNL259C	49.5298	-1.47047	0.391757	-3.75353	0.000174361	0.000818808	ATX1
YPR091C	108.453	-1.47012	0.282681	-5.20064	1.99e-07	1.64e-06	NVJ2
YCR013C	6809.03	-1.47009	0.130394	-11.2742	1.76e-29	1.7e-27	YCR013C
YFL018C	289.826	-1.46892	0.207238	-7.0881	1.36e-12	2.28e-11	LPD1
YBL027W	1983.16	-1.46775	0.141446	-10.3767	3.17e-25	1.86e-23	RPL19B
YBR126W-A	125.72	-1.46749	0.30913	-4.74717	2.06e-06	1.43e-05	MEO1
YPL079W	829.749	-1.46661	0.163658	-8.96142	3.21e-19	1.1e-17	RPL21B
YML026C	2342.71	-1.46601	0.146439	-10.011	1.36e-23	6.97e-22	RPS18B
YGR055W	404.011	-1.46119	0.164943	-8.85877	8.09e-19	2.72e-17	MUP1
YDR471W	1102.41	-1.46029	0.143275	-10.1922	2.15e-24	1.14e-22	RPL27B
YBR084C-A	1665.53	-1.45936	0.133716	-10.9139	9.89e-28	8.08e-26	RPL19A
YOL059W	497.022	-1.45593	0.20379	-7.14423	9.05e-13	1.57e-11	GPD2
YNL173C	89.5481	-1.45589	0.295635	-4.92462	8.45e-07	6.28e-06	MDG1
YGR155W	1082.11	-1.45498	0.138125	-10.5338	6.03e-26	3.83e-24	CYS4
YDL136W	421.158	-1.45332	0.169764	-8.56085	1.12e-17	3.37e-16	RPL35B
YGR086C	517.347	-1.45226	0.175092	-8.29427	1.09e-16	2.84e-15	PIL1
YDL083C	1104.06	-1.4491	0.141833	-10.2169	1.67e-24	9.11e-23	RPS16B
YKR059W	774.029	-1.44826	0.167197	-8.66195	4.64e-18	1.44e-16	TIF1
YMR146C	248.254	-1.44336	0.218614	-6.60231	4.05e-11	5.77e-10	TIF34
YOL109W	1376.18	-1.44303	0.134156	-10.7564	5.53e-27	3.82e-25	ZEO1
YLR179C	172.8	-1.44173	0.297763	-4.84188	1.29e-06	9.26e-06	YLR179C
YMR194W	466.935	-1.44167	0.172396	-8.36254	6.14e-17	1.65e-15	RPL36A
YIL069C	232.293	-1.43916	0.223654	-6.43477	1.24e-10	1.65e-09	RPS24B
YOL147C	87.5932	-1.43823	0.337466	-4.26187	2.03e-05	0.000118582	PEX11
YCR012W	15599.4	-1.43662	0.135942	-10.5679	4.2e-26	2.75e-24	PGK1
YHR068W	430.27	-1.43614	0.190588	-7.53533	4.87e-14	9.69e-13	DYS1
YGL011C	270.588	-1.43611	0.187488	-7.65974	1.86e-14	3.96e-13	SCL1
YBR149W	321.987	-1.43177	0.201858	-7.09293	1.31e-12	2.23e-11	ARA1
YEL034C-A	4613.3	-1.42945	0.161543	-8.84874	8.85e-19	2.96e-17	YEL034C-A
YJL101C	221.249	-1.42878	0.225073	-6.34807	2.18e-10	2.78e-09	GSH1
YDR158W	1230.68	-1.42716	0.145077	-9.83725	7.78e-23	3.85e-21	HOM2
YOR271C	81.4798	-1.4254	0.315375	-4.51971	6.19e-06	3.97e-05	FSF1
YJL001W	462.574	-1.42518	0.172232	-8.27478	1.29e-16	3.3e-15	PRE3
YGL048C	523.016	-1.42506	0.150212	-9.48699	2.38e-21	1.01e-19	RPT6
YNL121C	252.815	-1.42506	0.204241	-6.97736	3.01e-12	4.8e-11	TOM70
YDR519W	106.567	-1.4243	0.286038	-4.97941	6.38e-07	4.85e-06	FPR2
YDR276C	20.4765	-1.42418	0.592179	-2.40499	0.0161731	0.0417302	PMP3
YNL208W	283.622	-1.42288	0.249642	-5.69969	1.2e-08	1.19e-07	YNL208W
YGL031C	2183.25	-1.41935	0.135107	-10.5054	8.15e-26	5.13e-24	RPL24A
YPL234C	159.278	-1.41834	0.243147	-5.83325	5.44e-09	5.76e-08	VMA11
YMR276W	258.622	-1.41832	0.205287	-6.90894	4.88e-12	7.64e-11	DSK2
YBR263W	595.969	-1.41792	0.170966	-8.29358	1.1e-16	2.84e-15	SHM1
YNL255C	577.245	-1.41634	0.16262	-8.70949	3.05e-18	9.69e-17	GIS2
YGL253W	2701.82	-1.41065	0.189555	-7.44192	9.92e-14	1.89e-12	HXK2
YMR290W-A	20.3989	-1.40979	0.538756	-2.61674	0.00887732	0.0252468	YMR290W-A
YJL060W	221.403	-1.40907	0.27789	-5.07061	3.97e-07	3.11e-06	BNA3
YOR122C	347.346	-1.40647	0.180513	-7.79151	6.62e-15	1.47e-13	PFY1
YMR251W-A	35.214	-1.40222	0.501622	-2.79536	0.00518412	0.015931	HOR7
YBR111W-A	29.748	-1.40211	0.500959	-2.79886	0.00512841	0.0157921	SUS1
YPR033C	785.85	-1.40012	0.149262	-9.38026	6.58e-21	2.69e-19	HTS1
YJL097W	57.6094	-1.39497	0.381942	-3.65232	0.000259885	0.00116892	PHS1
YJR017C	33.553	-1.39404	0.457108	-3.04969	0.00229079	0.00802925	ESS1
YOR312C	2092.92	-1.39343	0.129449	-10.7644	5.07e-27	3.54e-25	RPL20B
YNL030W	467.561	-1.3927	0.23339	-5.96727	2.41e-09	2.71e-08	HHF2
YOR099W	683.515	-1.38748	0.152538	-9.09595	9.38e-20	3.31e-18	KTR1
YDR418W	733.356	-1.38696	0.174849	-7.9323	2.15e-15	4.92e-14	RPL12B
YLR413W	181.604	-1.38599	0.213277	-6.49856	8.11e-11	1.12e-09	INA1
YJL002C	515.201	-1.38497	0.174219	-7.94957	1.87e-15	4.29e-14	OST1
YDR226W	696.692	-1.38397	0.145764	-9.49462	2.21e-21	9.52e-20	ADK1
YJL143W	231.716	-1.38363	0.21575	-6.41309	1.43e-10	1.88e-09	TIM17
YOR254C	843.057	-1.38285	0.153402	-9.01455	1.98e-19	6.94e-18	SEC63
YPL048W	374.486	-1.38227	0.170435	-8.11025	5.05e-16	1.23e-14	CAM1
YIR030C	28.1325	-1.38184	0.482382	-2.86462	0.00417504	0.0132925	DCG1
YJL173C	64.2666	-1.38058	0.343158	-4.02317	5.74e-05	0.000303412	RFA3
YDR508C	553.841	-1.3803	0.161938	-8.5236	1.55e-17	4.52e-16	GNP1
YPL131W	2300.68	-1.37681	0.149056	-9.23681	2.54e-20	9.62e-19	RPL5
YPL145C	716.772	-1.3743	0.16143	-8.5133	1.69e-17	4.9e-16	KES1
YDR045C	39.1445	-1.37276	0.425162	-3.22878	0.0012432	0.00467537	RPC11
YLR192C	176.505	-1.37204	0.232925	-5.89048	3.85e-09	4.17e-08	HCR1
YBR181C	1386.38	-1.37169	0.127029	-10.7982	3.51e-27	2.51e-25	RPS6B
YOR039W	208.913	-1.3714	0.22467	-6.10404	1.03e-09	1.22e-08	CKB2
YMR297W	1355.73	-1.37019	0.154304	-8.8798	6.7e-19	2.26e-17	PRC1
YEL002C	472.371	-1.36892	0.162815	-8.40785	4.18e-17	1.15e-15	WBP1
YBR137W	102.738	-1.36652	0.2922	-4.67665	2.92e-06	1.98e-05	YBR137W
YPL231W	7430.59	-1.36531	0.115958	-11.7742	5.3e-32	6.54e-30	FAS2
YJR064W	605.734	-1.36362	0.160619	-8.48977	2.07e-17	5.95e-16	CCT5
YLR249W	18215.6	-1.36248	0.165734	-8.22085	2.02e-16	5.12e-15	YEF3
YER125W	691.352	-1.35918	0.159338	-8.53019	1.46e-17	4.29e-16	RSP5
YMR314W	200.657	-1.35736	0.241111	-5.6296	1.81e-08	1.76e-07	PRE5
YGR094W	1728.47	-1.35665	0.13041	-10.4029	2.41e-25	1.44e-23	VAS1
YGR227W	119.761	-1.35614	0.286485	-4.73371	2.2e-06	1.52e-05	DIE2
YCR077C	322.555	-1.35603	0.205311	-6.60473	3.98e-11	5.69e-10	PAT1
YKL216W	319.832	-1.35382	0.203118	-6.66518	2.64e-11	3.86e-10	URA1
YGR231C	131.72	-1.35328	0.244174	-5.54226	2.99e-08	2.83e-07	PHB2
YPR074C	2577.04	-1.35298	0.160377	-8.43624	3.28e-17	9.24e-16	TKL1
YAL016C-A	40.1915	-1.35092	0.45632	-2.96046	0.00307182	0.0102524	YAL016C-A
YEL034W	2208.2	-1.35063	0.158167	-8.53928	1.35e-17	3.99e-16	HYP2
YDL086W	203.008	-1.34969	0.239135	-5.64403	1.66e-08	1.63e-07	YDL086W
YNL307C	312.955	-1.34927	0.195555	-6.89968	5.21e-12	8.13e-11	MCK1
YKR094C	1494.33	-1.34921	0.148322	-9.09647	9.33e-20	3.31e-18	RPL40B
YGR124W	1349.98	-1.34717	0.154027	-8.74634	2.2e-18	7.11e-17	ASN2
YLR270W	153.375	-1.3449	0.309462	-4.34593	1.39e-05	8.35e-05	DCS1
YEL027W	762.712	-1.34485	0.153468	-8.76304	1.9e-18	6.19e-17	VMA3
YKL073W	311.453	-1.33648	0.177028	-7.5495	4.37e-14	8.8e-13	LHS1
YPL091W	322.409	-1.33494	0.204466	-6.52893	6.62e-11	9.3e-10	GLR1
YER025W	727.846	-1.3336	0.163021	-8.18057	2.83e-16	7.04e-15	GCD11
YCL001W	204.093	-1.3322	0.20962	-6.35531	2.08e-10	2.66e-09	RER1
YEL009C	1037.43	-1.33125	0.160238	-8.30795	9.74e-17	2.54e-15	GCN4
YJR044C	30.1939	-1.33086	0.525494	-2.53259	0.0113222	0.0308906	VPS55
YDR353W	666.569	-1.33061	0.159973	-8.31772	8.97e-17	2.36e-15	TRR1
YPR069C	874.144	-1.33004	0.145631	-9.13296	6.67e-20	2.39e-18	SPE3
YER030W	115.218	-1.32083	0.263608	-5.01058	5.43e-07	4.18e-06	CHZ1
YBL002W	250.405	-1.31983	0.240739	-5.4824	4.2e-08	3.87e-07	HTB2
YDR304C	337.114	-1.31952	0.187012	-7.0558	1.72e-12	2.82e-11	CPR5
YDR328C	180.785	-1.31879	0.212416	-6.20854	5.35e-10	6.54e-09	SKP1
YBR234C	169.725	-1.31726	0.231817	-5.68231	1.33e-08	1.31e-07	ARC40
YKL141W	136.799	-1.31597	0.256907	-5.12236	3.02e-07	2.4e-06	SDH3
YGR211W	259.077	-1.31512	0.242192	-5.43005	5.63e-08	5.06e-07	ZPR1
YLR083C	405.996	-1.31435	0.183069	-7.1795	7e-13	1.23e-11	EMP70
YBR088C	260.036	-1.3137	0.213313	-6.15856	7.34e-10	8.83e-09	POL30
YJR007W	245.005	-1.31176	0.241504	-5.43161	5.58e-08	5.03e-07	SUI2
YNL175C	290.608	-1.31062	0.173538	-7.55235	4.27e-14	8.64e-13	NOP13
YML079W	133.222	-1.30818	0.258568	-5.05933	4.21e-07	3.29e-06	YML079W
YLR118C	82.197	-1.30762	0.315683	-4.14219	3.44e-05	0.000190414	YLR118C
YPL090C	2045.74	-1.30565	0.130464	-10.0077	1.41e-23	7.15e-22	RPS6A
YGR082W	79.9276	-1.30516	0.341374	-3.82326	0.000131698	0.000637502	TOM20
YLL045C	1772.56	-1.30176	0.148969	-8.73846	2.36e-18	7.58e-17	RPL8B
YKL142W	134.018	-1.30151	0.294208	-4.42379	9.7e-06	5.98e-05	MRP8
YML063W	5490.25	-1.30113	0.124333	-10.4649	1.25e-25	7.72e-24	RPS1B
YKL214C	29.1793	-1.30106	0.486693	-2.67327	0.00751165	0.0219424	YRA2
YJL111W	408.198	-1.30059	0.183906	-7.07205	1.53e-12	2.53e-11	CCT7
YGR178C	514.791	-1.29929	0.160945	-8.0729	6.86e-16	1.63e-14	PBP1
YBR046C	35.658	-1.29882	0.49546	-2.62144	0.00875603	0.0249356	ZTA1
YMR215W	180.12	-1.29878	0.236416	-5.49363	3.94e-08	3.65e-07	GAS3
YJR009C	3277.77	-1.29852	0.219608	-5.91293	3.36e-09	3.7e-08	TDH2
YNL322C	51.6033	-1.29845	0.411282	-3.15708	0.0015936	0.00581915	KRE1
YGR279C	469.781	-1.29786	0.168886	-7.6848	1.53e-14	3.28e-13	SCW4
YJR137C	714.697	-1.29304	0.422365	-3.06142	0.0022029	0.00776449	MET5
YBL091C	142.311	-1.29125	0.238907	-5.40482	6.49e-08	5.79e-07	MAP2
YJR143C	930.426	-1.29123	0.170642	-7.56689	3.82e-14	7.78e-13	PMT4
YDR509W	75.8977	-1.29036	0.380805	-3.3885	0.000702752	0.00282358	YDR509W
YLR342W	8069.05	-1.28862	0.134276	-9.59685	8.24e-22	3.62e-20	FKS1
YGR026W	144.925	-1.28854	0.250857	-5.13657	2.8e-07	2.24e-06	YGR026W
YPR010C-A	26.5124	-1.28836	0.531562	-2.42372	0.0153624	0.0399664	YPR010C-A
YER117W	3007.63	-1.28616	0.153762	-8.36465	6.03e-17	1.63e-15	RPL23B
YNL141W	215.606	-1.28579	0.238966	-5.38064	7.42e-08	6.57e-07	AAH1
YML012W	496.907	-1.28035	0.168273	-7.60876	2.77e-14	5.78e-13	ERV25
YHR104W	292.345	-1.28007	0.278518	-4.596	4.31e-06	2.86e-05	GRE3
YHR188C	88.606	-1.27858	0.29128	-4.38953	1.14e-05	6.93e-05	GPI16
YML086C	119.822	-1.278	0.263654	-4.84727	1.25e-06	9.04e-06	ALO1
YAR002C-A	390.438	-1.27672	0.19328	-6.60553	3.96e-11	5.67e-10	ERP1
YJR069C	131.163	-1.27671	0.241639	-5.28353	1.27e-07	1.08e-06	HAM1
YHR094C	534.864	-1.27163	0.238687	-5.32758	9.95e-08	8.69e-07	HXT1
YNR032C-A	36.2406	-1.26986	0.429423	-2.95713	0.00310519	0.0103309	HUB1
YOL120C	3976.19	-1.26944	0.141102	-8.9966	2.33e-19	8.04e-18	RPL18A
YML004C	513.806	-1.2676	0.214255	-5.91629	3.29e-09	3.65e-08	GLO1
YPL262W	293.103	-1.26683	0.203797	-6.21615	5.1e-10	6.25e-09	FUM1
YGR020C	193.169	-1.26639	0.226819	-5.58325	2.36e-08	2.27e-07	VMA7
YML008C	685.927	-1.26622	0.140683	-9.0005	2.25e-19	7.81e-18	ERG6
YHL034W-A	65.2611	-1.26555	0.324795	-3.89645	9.76e-05	0.000490636	YHL034W-A
YBR086C	516.858	-1.26509	0.170061	-7.43908	1.01e-13	1.93e-12	IST2
YGL022W	497.156	-1.26485	0.167547	-7.5492	4.38e-14	8.8e-13	STT3
YBR121C	1438.07	-1.26476	0.149369	-8.46733	2.51e-17	7.11e-16	GRS1
YPR103W	275.436	-1.26401	0.210954	-5.99188	2.07e-09	2.35e-08	PRE2
YBR162C	565.46	-1.26372	0.167878	-7.52759	5.17e-14	1.02e-12	TOS1
YIL051C	188.53	-1.26282	0.239385	-5.27527	1.33e-07	1.13e-06	MMF1
YKR001C	473.363	-1.25965	0.164268	-7.66824	1.74e-14	3.72e-13	VPS1
YCL005W-A	56.9644	-1.25892	0.362162	-3.47611	0.000508739	0.00212838	VMA9
YHR128W	182.537	-1.2581	0.219536	-5.7307	1e-08	1.02e-07	FUR1
YNR021W	505.523	-1.25795	0.17471	-7.20021	6.01e-13	1.06e-11	YNR021W
YOL101C	46.5037	-1.25686	0.435466	-2.88625	0.00389867	0.012546	IZH4
YFL038C	432.658	-1.25593	0.168522	-7.45259	9.15e-14	1.77e-12	YPT1
YDR432W	199.402	-1.25591	0.241824	-5.19347	2.06e-07	1.69e-06	NPL3
YCL017C	338.508	-1.2543	0.187063	-6.70521	2.01e-11	2.96e-10	NFS1
YGR204W	454.723	-1.25138	0.164813	-7.59273	3.13e-14	6.48e-13	ADE3
YER136W	472.243	-1.24935	0.164132	-7.61184	2.7e-14	5.66e-13	GDI1
YGL019W	178.874	-1.24931	0.224191	-5.57254	2.51e-08	2.4e-07	CKB1
YDR023W	1170.95	-1.24912	0.130676	-9.55886	1.19e-21	5.2e-20	SES1
YMR142C	1620.9	-1.24709	0.159561	-7.81572	5.46e-15	1.22e-13	RPL13B
YOR321W	166.459	-1.24631	0.220167	-5.66073	1.51e-08	1.48e-07	PMT3
YPL198W	222.017	-1.24612	0.214356	-5.8133	6.13e-09	6.44e-08	RPL7B
YOL139C	770.258	-1.24389	0.148611	-8.37011	5.76e-17	1.57e-15	CDC33
YDR357C	72.676	-1.24385	0.357821	-3.47619	0.000508589	0.00212838	CNL1
YLR355C	1719.96	-1.24367	0.342057	-3.63587	0.000277044	0.00123813	ILV5
YPL004C	739.451	-1.24361	0.173727	-7.15842	8.16e-13	1.42e-11	LSP1
YDL126C	2090.53	-1.24324	0.120831	-10.2891	7.89e-25	4.55e-23	CDC48
YJR085C	121.439	-1.24189	0.276283	-4.49499	6.96e-06	4.42e-05	YJR085C
YKL182W	5967.57	-1.24181	0.120858	-10.2749	9.14e-25	5.22e-23	FAS1
YHR007C	2767.14	-1.24049	0.152191	-8.15087	3.61e-16	8.88e-15	ERG11
YKR074W	107.302	-1.23972	0.314689	-3.93952	8.16e-05	0.000416706	AIM29
YJL009W	65.6219	-1.23848	0.327942	-3.77653	0.000159029	0.000752994	YJL009W
YPL063W	155.866	-1.23756	0.246618	-5.01814	5.22e-07	4.03e-06	TIM50
YKL210W	1443.07	-1.23508	0.121893	-10.1325	3.97e-24	2.08e-22	UBA1
YDL097C	368.557	-1.23382	0.175054	-7.04823	1.81e-12	2.96e-11	RPN6
YDR321W	400.199	-1.23309	0.188678	-6.53545	6.34e-11	8.94e-10	ASP1
YNL264C	75.3556	-1.23279	0.358479	-3.43896	0.000583962	0.0023984	PDR17
YNR019W	308.965	-1.23114	0.213297	-5.77192	7.84e-09	8.09e-08	ARE2
YKL192C	37.0338	-1.23102	0.497454	-2.47464	0.0133371	0.0355204	ACP1
YDR298C	257.715	-1.23089	0.235855	-5.21886	1.8e-07	1.51e-06	ATP5
YGR253C	250.645	-1.23048	0.197064	-6.24406	4.26e-10	5.29e-09	PUP2
YKL006W	2211.78	-1.23035	0.152979	-8.04264	8.79e-16	2.06e-14	RPL14A
YDR500C	819.508	-1.22961	0.158374	-7.76394	8.23e-15	1.8e-13	RPL37B
YDR292C	305.278	-1.22961	0.180769	-6.80208	1.03e-11	1.56e-10	SRP101
YNL189W	449.813	-1.22688	0.171755	-7.14323	9.12e-13	1.57e-11	SRP1
YKL207W	272.841	-1.22638	0.188785	-6.49616	8.24e-11	1.14e-09	YKL207W
YGL077C	521.91	-1.22613	0.16824	-7.28801	3.15e-13	5.78e-12	HNM1
YJL068C	132.611	-1.22136	0.257657	-4.74025	2.13e-06	1.48e-05	YJL068C
YCR051W	88.3135	-1.22049	0.27276	-4.47458	7.66e-06	4.82e-05	YCR051W
YMR108W	1560.62	-1.21957	0.128744	-9.47288	2.72e-21	1.14e-19	ILV2
YLR027C	741.619	-1.2187	0.151742	-8.03142	9.63e-16	2.24e-14	AAT2
YPR073C	91.4229	-1.21756	0.296097	-4.11204	3.92e-05	0.000214812	LTP1
YGL148W	161.873	-1.21624	0.246227	-4.93951	7.83e-07	5.86e-06	ARO2
YER080W	175.386	-1.21615	0.226205	-5.37629	7.6e-08	6.72e-07	AIM9
YER102W	1364.69	-1.21496	0.160767	-7.55727	4.12e-14	8.35e-13	RPS8B
YGR085C	661.755	-1.2124	0.151766	-7.98861	1.36e-15	3.15e-14	RPL11B
YOR165W	322.954	-1.21054	0.178784	-6.77097	1.28e-11	1.92e-10	SEY1
YHR063W-A	197.119	-1.20912	0.205549	-5.88237	4.04e-09	4.36e-08	YHR063W-A
YPR063C	34.537	-1.20563	0.492613	-2.44743	0.014388	0.0378384	YPR063C
YFR024C-A	249.188	-1.20544	0.20448	-5.89513	3.74e-09	4.08e-08	LSB3
YHR179W	155.598	-1.20494	0.237117	-5.08162	3.74e-07	2.95e-06	OYE2
YMR006C	227.074	-1.20352	0.208311	-5.77751	7.58e-09	7.84e-08	PLB2
YLR268W	77.3466	-1.20344	0.354453	-3.39521	0.000685758	0.00276059	SEC22
YLR437C	46.6577	-1.20194	0.384983	-3.12205	0.00179597	0.00647536	DIF1
YGL016W	460.443	-1.20165	0.174891	-6.87085	6.38e-12	9.91e-11	KAP122
YBR283C	830.883	-1.20058	0.150711	-7.96613	1.64e-15	3.77e-14	SSH1
YPR058W	53.3327	-1.20013	0.367087	-3.26933	0.00107803	0.00410827	YMC1
YOR175C	339.472	-1.19816	0.168797	-7.09821	1.26e-12	2.15e-11	ALE1
YBR010W	875.289	-1.19628	0.159018	-7.52295	5.36e-14	1.06e-12	HHT1
YCR046C	49.9444	-1.19575	0.392444	-3.04694	0.00231185	0.00808506	IMG1
YDR411C	109.499	-1.19542	0.278229	-4.29653	1.73e-05	0.000102531	DFM1
YEL040W	1743.29	-1.19535	0.161396	-7.40632	1.3e-13	2.44e-12	UTR2
YDR238C	955.097	-1.1914	0.154708	-7.70098	1.35e-14	2.9e-13	SEC26
YNL067W	656.021	-1.19092	0.173834	-6.85089	7.34e-12	1.13e-10	RPL9B
YDL219W	72.0782	-1.19089	0.33338	-3.57216	0.000354045	0.00153958	DTD1
YJR118C	100.241	-1.18953	0.283526	-4.19547	2.72e-05	0.000154674	ILM1
YHR208W	830.644	-1.18764	0.175446	-6.76928	1.29e-11	1.94e-10	BAT1
YDR441C	72.1022	-1.18736	0.324238	-3.662	0.000250254	0.00113046	APT2
YDL103C	163.277	-1.18264	0.226967	-5.21061	1.88e-07	1.57e-06	QRI1
YOR046C	335.114	-1.18109	0.170679	-6.91992	4.52e-12	7.09e-11	DBP5
YDR105C	186.847	-1.18107	0.230637	-5.12091	3.04e-07	2.42e-06	TMS1
YBR052C	189.671	-1.18027	0.245669	-4.80433	1.55e-06	1.11e-05	RFS1
YDL086C-A	71.9275	-1.18007	0.331082	-3.56428	0.000364862	0.00157925	YDL086C-A
YML085C	296.118	-1.17937	0.177207	-6.65535	2.83e-11	4.11e-10	TUB1
YGL027C	380.617	-1.17737	0.162653	-7.23858	4.53e-13	8.17e-12	CWH41
YPR181C	377.436	-1.17696	0.167097	-7.04361	1.87e-12	3.05e-11	SEC23
YDR100W	46.5526	-1.17688	0.419996	-2.80213	0.00507658	0.0156555	TVP15
YLR183C	95.5854	-1.17486	0.294697	-3.98666	6.7e-05	0.000347949	TOS4
YDL160C	374.929	-1.17397	0.21406	-5.48433	4.15e-08	3.83e-07	DHH1
YMR292W	126.909	-1.17205	0.239109	-4.90173	9.5e-07	6.97e-06	GOT1
YPL273W	401.108	-1.16906	0.178026	-6.5668	5.14e-11	7.3e-10	SAM4
YHR063C	275.948	-1.16734	0.193371	-6.0368	1.57e-09	1.81e-08	PAN5
YHL001W	528.969	-1.16711	0.181983	-6.4133	1.42e-10	1.88e-09	RPL14B
YPR052C	64.7481	-1.16596	0.346491	-3.36506	0.000765279	0.00303984	NHP6A
YER070W	717.184	-1.16564	0.250364	-4.65579	3.23e-06	2.18e-05	RNR1
YGL037C	397.045	-1.16462	0.256325	-4.54352	5.53e-06	3.57e-05	PNC1
YMR079W	564.122	-1.16448	0.170316	-6.83717	8.08e-12	1.24e-10	SEC14
YHR200W	198.61	-1.16355	0.225471	-5.16052	2.46e-07	1.99e-06	RPN10
YKL184W	490.598	-1.16342	0.183932	-6.32527	2.53e-10	3.2e-09	SPE1
YDR071C	256.829	-1.16323	0.188827	-6.16026	7.26e-10	8.75e-09	PAA1
YBR109C	42.3465	-1.16225	0.424196	-2.73989	0.00614606	0.0184911	CMD1
YNL219C	244.722	-1.16171	0.213516	-5.44089	5.3e-08	4.78e-07	ALG9
YKL178C	421.577	-1.16108	0.202747	-5.72673	1.02e-08	1.04e-07	STE3
YHR013C	30.879	-1.15714	0.45586	-2.53836	0.0111372	0.0305412	ARD1
YLR017W	229.167	-1.15592	0.215859	-5.355	8.56e-08	7.52e-07	MEU1
YKL165C	337.566	-1.15343	0.210413	-5.48172	4.21e-08	3.88e-07	MCD4
YER165W	678.201	-1.1532	0.154107	-7.48311	7.26e-14	1.41e-12	PAB1
YBR089W	183.136	-1.15149	0.237861	-4.84102	1.29e-06	9.28e-06	YBR089W
YLR359W	881.757	-1.15126	0.168463	-6.83394	8.26e-12	1.26e-10	ADE13
YOL129W	225.888	-1.14892	0.23459	-4.89755	9.7e-07	7.1e-06	VPS68
YBR009C	449.14	-1.14779	0.220988	-5.19392	2.06e-07	1.69e-06	HHF1
YHR132C	326.174	-1.14528	0.186702	-6.13427	8.56e-10	1.02e-08	ECM14
YER048C	260.567	-1.14423	0.195738	-5.84571	5.04e-09	5.38e-08	CAJ1
YGR234W	4685.61	-1.14384	0.161484	-7.08327	1.41e-12	2.35e-11	YHB1
YMR022W	110.013	-1.13989	0.289701	-3.93472	8.33e-05	0.000424776	UBC7
YDL143W	644.134	-1.1392	0.170182	-6.69399	2.17e-11	3.18e-10	CCT4
YIR022W	125.708	-1.13786	0.25107	-4.53203	5.84e-06	3.76e-05	SEC11
YPL059W	96.9717	-1.13597	0.319588	-3.55448	0.000378733	0.00163339	GRX5
YJL151C	158.722	-1.13584	0.274759	-4.13396	3.57e-05	0.000196844	SNA3
YDR002W	616.925	-1.13503	0.138991	-8.16616	3.18e-16	7.88e-15	YRB1
YFR047C	166.745	-1.13492	0.222483	-5.10117	3.38e-07	2.67e-06	BNA6
YGL040C	338.367	-1.13445	0.203468	-5.57556	2.47e-08	2.37e-07	HEM2
YCR031C	585.442	-1.13359	0.175827	-6.44721	1.14e-10	1.54e-09	RPS14A
YJR072C	163.282	-1.13334	0.218201	-5.19404	2.06e-07	1.69e-06	NPA3
YJR074W	96.7813	-1.13333	0.279843	-4.04989	5.12e-05	0.000273523	MOG1
YKL156W	152.98	-1.13323	0.25626	-4.4222	9.77e-06	6.02e-05	RPS27A
YFR031C-A	2403.65	-1.13295	0.157739	-7.18247	6.85e-13	1.21e-11	RPL2A
YGR255C	121.066	-1.13286	0.268317	-4.22211	2.42e-05	0.000139618	COQ6
YLR230W	56.9318	-1.1324	0.417315	-2.71354	0.00665679	0.0198379	YLR230W
YLR076C	2926.38	-1.13009	0.138949	-8.13308	4.19e-16	1.02e-14	YLR076C
YGR185C	480.603	-1.12774	0.169692	-6.64578	3.02e-11	4.37e-10	TYS1
YBR015C	263.68	-1.12766	0.194233	-5.8057	6.41e-09	6.71e-08	MNN2
YNL134C	172.47	-1.12763	0.225554	-4.9994	5.75e-07	4.41e-06	YNL134C
YJL212C	220.912	-1.12691	0.206054	-5.46901	4.53e-08	4.13e-07	OPT1
YER001W	518.698	-1.12608	0.209916	-5.36442	8.12e-08	7.17e-07	MNN1
YOR309C	57.4708	-1.12453	0.326658	-3.44254	0.000576276	0.00237148	YOR309C
YDR258C	573.922	-1.12295	0.234758	-4.78344	1.72e-06	1.21e-05	HSP78
YDL226C	99.6732	-1.12203	0.272949	-4.11076	3.94e-05	0.000215815	GCS1
YPL225W	300.399	-1.12198	0.189947	-5.9068	3.49e-09	3.83e-08	YPL225W
YML072C	581.943	-1.12189	0.171674	-6.535	6.36e-11	8.95e-10	TCB3
YPR163C	783.919	-1.11656	0.148576	-7.5151	5.69e-14	1.12e-12	TIF3
YOR374W	230.146	-1.11625	0.285809	-3.90556	9.4e-05	0.000474024	ALD4
YJL130C	2293.18	-1.11621	0.117614	-9.49048	2.3e-21	9.84e-20	URA2
YLL021W	168.559	-1.1135	0.268173	-4.15216	3.29e-05	0.000182787	SPA2
YML094W	63.9254	-1.11304	0.34155	-3.25879	0.00111888	0.0042485	GIM5
YGL135W	1595.68	-1.11195	0.152681	-7.28283	3.27e-13	5.99e-12	RPL1B
YER031C	226.141	-1.1105	0.201843	-5.5018	3.76e-08	3.51e-07	YPT31
YBR218C	893.887	-1.11022	0.152734	-7.26896	3.62e-13	6.6e-12	PYC2
YFR045W	54.6588	-1.10933	0.422981	-2.62264	0.00872515	0.024859	YFR045W
YHR113W	230.913	-1.10927	0.206102	-5.38214	7.36e-08	6.53e-07	APE4
YBR089C-A	99.3478	-1.10777	0.313278	-3.53605	0.000406155	0.00174299	NHP6B
YBR070C	119.09	-1.10759	0.284014	-3.89977	9.63e-05	0.000485124	ALG14
YEL013W	597.071	-1.1069	0.158419	-6.98716	2.81e-12	4.5e-11	VAC8
YCR083W	96.444	-1.10541	0.323583	-3.41614	0.000635147	0.00258499	TRX3
YHR005C-A	170.959	-1.10193	0.248796	-4.42906	9.46e-06	5.85e-05	TIM10
YBL039C	931.331	-1.10189	0.175296	-6.28587	3.26e-10	4.06e-09	URA7
YIL109C	509.212	-1.10053	0.149992	-7.33721	2.18e-13	4.03e-12	SEC24
YPL083C	75.9408	-1.09942	0.334911	-3.28273	0.00102808	0.00393703	SEN54
YOR335C	1198.92	-1.09784	0.13646	-8.04516	8.61e-16	2.03e-14	ALA1
YGR029W	83.763	-1.09765	0.301125	-3.64518	0.000267201	0.00119926	ERV1
YBR204C	94.425	-1.09688	0.305699	-3.58811	0.000333082	0.00145851	LDH1
YBR026C	152.461	-1.09676	0.251871	-4.35443	1.33e-05	8.06e-05	ETR1
YFR001W	195.642	-1.09531	0.214089	-5.11614	3.12e-07	2.48e-06	LOC1
YGR245C	349.14	-1.09134	0.182947	-5.96532	2.44e-09	2.74e-08	SDA1
YDR487C	344.937	-1.09044	0.197794	-5.51301	3.53e-08	3.31e-07	RIB3
YBR171W	94.24	-1.08804	0.263518	-4.12889	3.65e-05	0.000200882	SEC66
YOR133W	1513.22	-1.0865	0.181161	-5.99745	2e-09	2.27e-08	EFT1
YKL056C	2683.04	-1.0848	0.16179	-6.70496	2.01e-11	2.96e-10	TMA19
YML130C	350.915	-1.08474	0.180606	-6.00613	1.9e-09	2.16e-08	ERO1
YPR132W	2961.37	-1.08459	0.13258	-8.18061	2.82e-16	7.04e-15	RPS23B
YDR341C	1097.67	-1.08423	0.153018	-7.0856	1.38e-12	2.32e-11	YDR341C
YBL076C	2547.61	-1.08199	0.129604	-8.34845	6.92e-17	1.84e-15	ILS1
YNL244C	303.89	-1.08045	0.208409	-5.1843	2.17e-07	1.77e-06	SUI1
YNL066W	335.771	-1.07997	0.182051	-5.93225	2.99e-09	3.32e-08	SUN4
YNL265C	48.4154	-1.07901	0.40005	-2.69718	0.00699286	0.0207118	IST1
YLR150W	700.708	-1.07895	0.154863	-6.96713	3.23e-12	5.14e-11	STM1
YLR250W	233.152	-1.07807	0.196777	-5.47867	4.29e-08	3.93e-07	SSP120
YLR441C	3139.04	-1.07777	0.156998	-6.86486	6.66e-12	1.03e-10	RPS1A
YOR251C	143.178	-1.07704	0.24781	-4.34622	1.39e-05	8.35e-05	TUM1
YOR340C	139.46	-1.07661	0.257946	-4.17377	3e-05	0.000168071	RPA43
YDR011W	1159.23	-1.07458	0.185915	-5.77997	7.47e-09	7.74e-08	SNQ2
YKL177W	60.6848	-1.07268	0.355224	-3.01973	0.00253003	0.00873152	YKL177W
YIL030C	549.059	-1.07245	0.15931	-6.73183	1.68e-11	2.48e-10	SSM4
YGR180C	949.079	-1.07203	0.17241	-6.21791	5.04e-10	6.19e-09	RNR4
YGR044C	167.858	-1.07194	0.234897	-4.56344	5.03e-06	3.29e-05	RME1
YIL138C	208.464	-1.07142	0.24905	-4.30203	1.69e-05	0.00010011	TPM2
YOR136W	581.025	-1.07104	0.164633	-6.50562	7.74e-11	1.08e-09	IDH2
YDL195W	466.786	-1.07089	0.166357	-6.43727	1.22e-10	1.64e-09	SEC31
YBL022C	460.424	-1.07063	0.165852	-6.45537	1.08e-10	1.46e-09	PIM1
YJL012C	1036.09	-1.06988	0.166214	-6.4368	1.22e-10	1.64e-09	VTC4
YCL046W	49.157	-1.0685	0.381443	-2.80121	0.00509119	0.0156928	YCL046W
YCR088W	109.523	-1.06756	0.291329	-3.66446	0.00024786	0.00112045	ABP1
YER021W	566.535	-1.06714	0.150165	-7.10644	1.19e-12	2.03e-11	RPN3
YJR001W	555.146	-1.06541	0.164872	-6.46202	1.03e-10	1.41e-09	AVT1
YLR075W	8972.97	-1.06201	0.133995	-7.92573	2.27e-15	5.16e-14	RPL10
YBL077W	267.857	-1.0568	0.1987	-5.31854	1.05e-07	9.11e-07	YBL077W
YOR375C	1793.3	-1.05673	0.164171	-6.43675	1.22e-10	1.64e-09	GDH1
YIL074C	427.025	-1.05672	0.21071	-5.01505	5.3e-07	4.09e-06	SER33
YLR333C	446.529	-1.05414	0.162283	-6.49568	8.27e-11	1.14e-09	RPS25B
YIL064W	208.079	-1.05169	0.197811	-5.31664	1.06e-07	9.18e-07	EFM4
YDL046W	149.996	-1.05119	0.229641	-4.57751	4.71e-06	3.11e-05	NPC2
YNL247W	287.77	-1.05002	0.183923	-5.709	1.14e-08	1.13e-07	YNL247W
YDR144C	272.618	-1.04986	0.184291	-5.69674	1.22e-08	1.21e-07	MKC7
YGL123W	6713.89	-1.04979	0.135193	-7.76514	8.16e-15	1.79e-13	RPS2
YPR016C	262.417	-1.04956	0.200322	-5.23939	1.61e-07	1.36e-06	TIF6
YGL221C	292.82	-1.0494	0.183523	-5.71806	1.08e-08	1.09e-07	NIF3
YKL016C	177.516	-1.04787	0.246451	-4.25185	2.12e-05	0.000123554	ATP7
YOR232W	210.555	-1.04746	0.228581	-4.58246	4.6e-06	3.04e-05	MGE1
YPR158W	93.2537	-1.04701	0.339645	-3.08267	0.0020515	0.00729216	CUR1
YCR069W	136.184	-1.04645	0.257843	-4.05848	4.94e-05	0.000265459	CPR4
YKL069W	126.119	-1.04617	0.260522	-4.01566	5.93e-05	0.000312392	YKL069W
YIL065C	40.9318	-1.04548	0.404203	-2.58651	0.00969523	0.0271311	FIS1
YBR191W	2763.13	-1.04503	0.148815	-7.0223	2.18e-12	3.52e-11	RPL21A
YBR039W	159.387	-1.04492	0.281403	-3.71326	0.000204603	0.000947383	ATP3
YBR092C	373.337	-1.04428	0.179432	-5.81989	5.89e-09	6.22e-08	PHO3
YIL142W	709.385	-1.0424	0.14454	-7.21184	5.52e-13	9.83e-12	CCT2
YCR002C	146.02	-1.03827	0.252663	-4.10931	3.97e-05	0.000216941	CDC10
YDR367W	140.693	-1.03767	0.235553	-4.40524	1.06e-05	6.48e-05	KEI1
YJR014W	72.5347	-1.034	0.295982	-3.49344	0.000476844	0.00201505	TMA22
YPR165W	706.411	-1.0335	0.15102	-6.84346	7.73e-12	1.19e-10	RHO1
YNL130C	396.404	-1.03344	0.180399	-5.72864	1.01e-08	1.03e-07	CPT1
YML106W	1041.35	-1.03298	0.159592	-6.4726	9.63e-11	1.32e-09	URA5
YML022W	436.11	-1.03118	0.188344	-5.47501	4.37e-08	4e-07	APT1
YDR139C	56.5477	-1.02987	0.33715	-3.05464	0.00225332	0.00790674	RUB1
YBR079C	481.798	-1.02896	0.161001	-6.39103	1.65e-10	2.14e-09	RPG1
YNL190W	64.4823	-1.02805	0.384376	-2.67459	0.00748208	0.0218825	YNL190W
YPL203W	100.607	-1.0275	0.285038	-3.60479	0.000312406	0.00137853	TPK2
YBR096W	265.243	-1.02722	0.19985	-5.13997	2.75e-07	2.2e-06	YBR096W
YCL045C	502.736	-1.02659	0.17161	-5.98213	2.2e-09	2.49e-08	EMC1
YJR015W	365.794	-1.02459	0.186394	-5.49692	3.86e-08	3.59e-07	YJR015W
YGR078C	50.6297	-1.02356	0.383982	-2.66564	0.00768419	0.0223385	PAC10
YNL336W	142.382	-1.02226	0.288257	-3.54634	0.000390624	0.00168236	COS1
YGR159C	740.417	-1.02196	0.217027	-4.70894	2.49e-06	1.71e-05	NSR1
YBL099W	612.926	-1.02164	0.168942	-6.04729	1.47e-09	1.7e-08	ATP1
YHR043C	95.9512	-1.02093	0.285147	-3.58039	0.000343088	0.00149919	DOG2
YGR193C	99.2268	-1.0203	0.286549	-3.56063	0.000369967	0.00159777	PDX1
YGL001C	470.017	-1.02004	0.168643	-6.04855	1.46e-09	1.69e-08	ERG26
YGL026C	354.779	-1.01999	0.195872	-5.20742	1.91e-07	1.59e-06	TRP5
YLR406C	395.276	-1.01778	0.160524	-6.34037	2.29e-10	2.92e-09	RPL31B
YLR133W	114.278	-1.01766	0.300527	-3.38624	0.000708565	0.00284149	CKI1
YNL312W	199.243	-1.01753	0.212601	-4.78612	1.7e-06	1.2e-05	RFA2
YOL127W	3049.8	-1.01647	0.116991	-8.68845	3.67e-18	1.16e-16	RPL25
YIL008W	46.4464	-1.0161	0.40064	-2.53619	0.0112067	0.0307048	URM1
YNL149C	264.972	-1.01538	0.195129	-5.20362	1.95e-07	1.62e-06	PGA2
YHR123W	158.5	-1.01476	0.237869	-4.26604	1.99e-05	0.000116652	EPT1
YOL039W	494.389	-1.01341	0.169439	-5.98098	2.22e-09	2.5e-08	RPP2A
YBL012C	44.6179	-1.01324	0.39858	-2.54213	0.0110178	0.0303195	YBL012C
YDL145C	757.763	-1.01275	0.142849	-7.08964	1.34e-12	2.27e-11	COP1
YPR010C	1753.03	-1.01258	0.179582	-5.63851	1.72e-08	1.67e-07	RPA135
YPR118W	478.753	-1.01088	0.157501	-6.41823	1.38e-10	1.83e-09	MRI1
YDL075W	1756.26	-1.00859	0.140591	-7.17392	7.29e-13	1.28e-11	RPL31A
YNL150W	210.277	-1.00779	0.204506	-4.92795	8.31e-07	6.18e-06	YNL150W
YPL239W	112.113	-1.00761	0.25436	-3.96137	7.45e-05	0.000384409	YAR1
YER086W	183.029	-1.00737	0.221395	-4.55012	5.36e-06	3.47e-05	ILV1
YLR029C	3725.73	-1.0052	0.147749	-6.80342	1.02e-11	1.55e-10	RPL15A
YCR017C	512.117	-1.00498	0.170527	-5.89341	3.78e-09	4.12e-08	CWH43
YJR121W	858.23	-1.00357	0.169709	-5.91348	3.35e-09	3.7e-08	ATP2
YFR051C	91.0704	-1.00315	0.286563	-3.50063	0.000464154	0.00196407	RET2
YKL024C	92.1118	-1.00218	0.321144	-3.12064	0.00180457	0.00649894	URA6
YNL301C	296.439	-1.00118	0.22505	-4.44871	8.64e-06	5.38e-05	RPL18B
YGL123C-A	434.635	-1.00036	0.159012	-6.29112	3.15e-10	3.93e-09	YGL123C-A
YNL221C	229.15	1.00057	0.189498	5.28013	1.29e-07	1.1e-06	POP1
YPL258C	78.0384	1.00195	0.336744	2.97541	0.00292602	0.00985861	THI21
YOR200W	59.7514	1.00267	0.325872	3.07687	0.00209188	0.00740637	YOR200W
YML027W	41.778	1.00472	0.419651	2.39418	0.0166576	0.0428345	YOX1
YBR172C	276.868	1.00485	0.179432	5.60016	2.14e-08	2.07e-07	SMY2
YOR380W	85.5141	1.00502	0.313841	3.20234	0.00136318	0.00506002	RDR1
YMR282C	221.429	1.00624	0.211648	4.75428	1.99e-06	1.39e-05	AEP2
YGL010W	58.1266	1.00631	0.40527	2.48306	0.0130258	0.0348242	MPO1
YOR205C	93.6757	1.00707	0.286524	3.51479	0.000440109	0.0018724	GEP3
YAL054C	132.352	1.00736	0.259685	3.87915	0.000104823	0.0005227	ACS1
YLR226W	150.31	1.00747	0.241644	4.1692	3.06e-05	0.00017095	BUR2
YMR265C	83.2993	1.00804	0.306353	3.29046	0.00100023	0.00383972	YMR265C
YCR073C	324.824	1.01071	0.184088	5.49038	4.01e-08	3.71e-07	SSK22
YKR102W	51.1039	1.01139	0.422633	2.39307	0.0167083	0.0429173	FLO10
YER024W	215.687	1.01302	0.210302	4.81697	1.46e-06	1.04e-05	YAT2
YML120C	307.686	1.01484	0.198394	5.11529	3.13e-07	2.48e-06	NDI1
YBR114W	49.7434	1.01524	0.357542	2.83949	0.00451861	0.0141994	RAD16
YLR455W	142.928	1.01533	0.234588	4.32813	1.5e-05	9.02e-05	PDP3
YJL201W	149.044	1.01571	0.241467	4.2064	2.59e-05	0.000148592	ECM25
YML054C	116.34	1.01651	0.300451	3.38327	0.00071629	0.00286698	CYB2
YPL269W	60.6763	1.01785	0.341269	2.98255	0.00285855	0.00967416	KAR9
YDL216C	62.3696	1.01912	0.340446	2.99349	0.00275809	0.00938974	RRI1
YOR389W	92.818	1.01963	0.290486	3.51008	0.000447968	0.00190069	YOR389W
YJR098C	103.868	1.01967	0.27002	3.77628	0.000159189	0.000753183	YJR098C
YIR030W-A	60.4952	1.02112	0.347452	2.93887	0.00329413	0.0108221	YIR030W-A
YHR195W	254.687	1.02311	0.219627	4.65841	3.19e-06	2.15e-05	NVJ1
YPL108W	34.4016	1.02398	0.431064	2.37548	0.0175261	0.0446161	YPL108W
YAL027W	60.4774	1.02453	0.348012	2.94395	0.00324053	0.0107132	SAW1
YER065C	124.989	1.02508	0.2554	4.0136	5.98e-05	0.000314658	ICL1
YNL144C	133.193	1.02554	0.287044	3.57274	0.000353259	0.00153723	YNL144C
YLR205C	142.852	1.02575	0.267626	3.83277	0.000126709	0.000617633	HMX1
YGR251W	88.4275	1.02739	0.292487	3.51258	0.000443777	0.00188418	NOP19
YHR131C	278.708	1.02795	0.192219	5.34779	8.9e-08	7.81e-07	YHR131C
YDL177C	43.5529	1.028	0.390718	2.63105	0.00851205	0.0243401	YDL177C
YGL090W	35.0536	1.02998	0.441755	2.33156	0.0197237	0.0494571	LIF1
YDR132C	117.706	1.03138	0.27844	3.70415	0.000212102	0.000975639	YDR132C
YAL040C	71.5721	1.03174	0.364891	2.82754	0.00469077	0.0146525	CLN3
YER040W	102.294	1.03233	0.292535	3.5289	0.000417286	0.00178618	GLN3
YJL049W	141.076	1.03456	0.252074	4.1042	4.06e-05	0.000221067	CHM7
YEL061C	292.094	1.03583	0.187928	5.51187	3.55e-08	3.33e-07	CIN8
YLR014C	173.359	1.03749	0.248567	4.1739	2.99e-05	0.000168071	PPR1
YKL132C	52.6709	1.03757	0.366049	2.83451	0.00458964	0.0143938	RMA1
YLL051C	363.495	1.03923	0.175139	5.93374	2.96e-09	3.3e-08	FRE6
YNL314W	52.9145	1.03971	0.363131	2.86318	0.00419409	0.0133464	DAL82
YLR266C	367.736	1.03992	0.18881	5.50774	3.63e-08	3.4e-07	PDR8
YMR075W	104.47	1.04165	0.263878	3.94747	7.9e-05	0.000405091	RCO1
YMR127C	103.168	1.04335	0.266574	3.91391	9.08e-05	0.000459039	SAS2
YOR166C	140.899	1.04376	0.244673	4.26594	1.99e-05	0.000116652	SWT1
YOR180C	57.1063	1.04384	0.393331	2.65385	0.00795784	0.0229958	DCI1
YCR101C	50.6943	1.04881	0.389595	2.69206	0.00710125	0.0209539	YCR101C
YOR337W	178.146	1.04882	0.223936	4.68359	2.82e-06	1.92e-05	TEA1
YBR237W	187.43	1.04882	0.219634	4.77532	1.79e-06	1.26e-05	PRP5
YNL254C	128.182	1.04913	0.254678	4.11943	3.8e-05	0.000208584	RTC4
YPL174C	194.008	1.05183	0.224205	4.69141	2.71e-06	1.86e-05	NIP100
YCR106W	208.686	1.05472	0.220048	4.79312	1.64e-06	1.16e-05	RDS1
YNL047C	91.5219	1.055	0.278461	3.78866	0.00015146	0.000721501	SLM2
YLR173W	227.045	1.05541	0.23266	4.53629	5.73e-06	3.69e-05	YLR173W
YLR098C	127.482	1.05717	0.258319	4.0925	4.27e-05	0.00023153	CHA4
YGR108W	348.909	1.0583	0.180112	5.87577	4.21e-09	4.52e-08	CLB1
YML016C	433.963	1.05984	0.16671	6.35735	2.05e-10	2.64e-09	PPZ1
YKL198C	73.2149	1.06089	0.32217	3.29294	0.000991456	0.00381057	PTK1
YKR034W	41.1128	1.06228	0.382143	2.7798	0.0054392	0.0165786	DAL80
YER077C	390.746	1.06266	0.190956	5.56495	2.62e-08	2.5e-07	MRX1
YPL018W	89.6951	1.0638	0.271898	3.9125	9.13e-05	0.000460989	CTF19
YGL205W	39.4256	1.0657	0.452386	2.35573	0.0184865	0.0467778	POX1
YOR172W	222.286	1.06614	0.204277	5.21912	1.8e-07	1.51e-06	YRM1
YPR046W	96.0186	1.06659	0.282879	3.77047	0.000162943	0.000770366	MCM16
YMR059W	41.4046	1.06681	0.409497	2.60516	0.00918303	0.0259869	SEN15
YGL243W	135.793	1.06796	0.262206	4.07298	4.64e-05	0.000250098	TAD1
YPL167C	277.572	1.07043	0.182169	5.87601	4.2e-09	4.52e-08	REV3
YFR056C	75.8759	1.07363	0.317023	3.3866	0.000707647	0.00283962	YFR056C
YMR224C	46.8516	1.07502	0.399789	2.68896	0.00716746	0.0211096	MRE11
YOR292C	163.595	1.07548	0.282065	3.81287	0.000137362	0.000660347	YOR292C
YER068C-A	38.5915	1.07608	0.458972	2.34454	0.0190505	0.0480119	YER068C-A
YOR213C	140.748	1.07635	0.234231	4.59527	4.32e-06	2.87e-05	SAS5
YIL046W	205.719	1.07643	0.201076	5.35334	8.63e-08	7.58e-07	MET30
YBR043C	424.778	1.07658	0.189097	5.69326	1.25e-08	1.23e-07	QDR3
YKR050W	91.9813	1.07676	0.286332	3.76053	0.000169555	0.000798025	TRK2
YPR025C	175.224	1.07839	0.224978	4.79333	1.64e-06	1.16e-05	CCL1
YLR289W	129.717	1.07972	0.248439	4.34602	1.39e-05	8.35e-05	GUF1
YEL016C	88.9881	1.08039	0.296003	3.64994	0.000262302	0.00117895	NPP2
YPL221W	1097.9	1.08299	0.142635	7.59272	3.13e-14	6.48e-13	FLC1
YOR107W	59.2135	1.08414	0.399218	2.71565	0.0066145	0.0197305	RGS2
YER032W	47.6717	1.08582	0.375548	2.8913	0.00383651	0.0123776	FIR1
YHR002W	85.2691	1.08614	0.330437	3.28697	0.0010127	0.00388284	LEU5
YJL214W	40.8808	1.08799	0.433652	2.50891	0.0121106	0.0327202	HXT8
YOR193W	54.9895	1.08815	0.391077	2.78244	0.00539518	0.0164665	PEX27
YML053C	57.3508	1.08859	0.38606	2.81975	0.00480612	0.014946	YML053C
YOR162C	119.493	1.08884	0.269639	4.03814	5.39e-05	0.000286609	YRR1
YHL035C	515.026	1.08946	0.164478	6.62375	3.5e-11	5.05e-10	VMR1
YDR459C	78.8041	1.08953	0.329346	3.30816	0.000939122	0.00363397	PFA5
YJL147C	63.4177	1.09066	0.331176	3.29329	0.000990229	0.0038083	MRX5
YKL082C	235.778	1.09549	0.176712	6.19929	5.67e-10	6.91e-09	RRP14
YPL036W	83.4735	1.0964	0.303357	3.61422	0.000301254	0.00133683	PMA2
YNL025C	66.0851	1.09733	0.35632	3.07961	0.00207272	0.00736293	SSN8
YNR066C	174.72	1.09873	0.268006	4.09962	4.14e-05	0.000225096	YNR066C
YGL194C	194.472	1.10294	0.241172	4.57327	4.8e-06	3.16e-05	HOS2
YDL183C	44.7783	1.10587	0.431336	2.56383	0.0103523	0.028727	YDL183C
YMR268C	46.0859	1.10666	0.394297	2.80666	0.00500582	0.0154981	PRP24
YPL020C	219.791	1.11008	0.196106	5.6606	1.51e-08	1.48e-07	ULP1
YBL103C	138.112	1.11236	0.245917	4.52332	6.09e-06	3.91e-05	RTG3
YDR448W	224.133	1.11263	0.231885	4.79821	1.6e-06	1.14e-05	ADA2
YIL024C	44.918	1.11737	0.403678	2.76796	0.00564084	0.0171268	YIL024C
YCR032W	717.69	1.11753	0.146727	7.61638	2.61e-14	5.49e-13	BPH1
YMR281W	74.9829	1.11814	0.316625	3.53144	0.000413311	0.00177037	GPI12
YLR288C	119.46	1.11848	0.26113	4.28325	1.84e-05	0.00010849	MEC3
YML002W	194.5	1.12246	0.212808	5.27455	1.33e-07	1.13e-06	YML002W
YIL082W	173.783	1.12459	0.229574	4.89861	9.65e-07	7.07e-06	YIL082W
YGL236C	160.548	1.12507	0.234217	4.80352	1.56e-06	1.11e-05	MTO1
YPL214C	259.744	1.12586	0.197264	5.70737	1.15e-08	1.14e-07	THI6
YJR036C	86.5629	1.12658	0.296805	3.79569	0.000147233	0.000704032	HUL4
YLR004C	44.4353	1.12895	0.433615	2.60357	0.00922591	0.0260731	THI73
YLL060C	58.0554	1.12941	0.367015	3.07729	0.00208889	0.00739995	GTT2
YER081W	857.744	1.12943	0.237539	4.75471	1.99e-06	1.38e-05	SER3
YBL075C	120.715	1.12994	0.270316	4.18007	2.91e-05	0.000164492	SSA3
YPL038W	72.1448	1.13577	0.294738	3.8535	0.000116443	0.000574012	MET31
YKL109W	153.029	1.13703	0.24501	4.64073	3.47e-06	2.33e-05	HAP4
YDR009W	50.8892	1.13712	0.400664	2.83809	0.00453849	0.0142547	GAL3
YOL011W	597.638	1.13754	0.158816	7.16263	7.91e-13	1.38e-11	PLB3
YMR081C	91.9306	1.1384	0.339916	3.34907	0.000810839	0.00318461	ISF1
YML118W	42.5321	1.13958	0.437204	2.60651	0.00914697	0.0258965	NGL3
YPR049C	269.89	1.1427	0.187617	6.09061	1.12e-09	1.32e-08	ATG11
YOR222W	473.531	1.14492	0.178187	6.42535	1.32e-10	1.75e-09	ODC2
YMR021C	136.111	1.14627	0.246729	4.64588	3.39e-06	2.28e-05	MAC1
YLR265C	141.715	1.14722	0.246601	4.65215	3.28e-06	2.21e-05	NEJ1
YJL105W	63.6537	1.14886	0.367079	3.12974	0.0017496	0.00632998	SET4
YHR124W	142.388	1.15215	0.262924	4.38206	1.18e-05	7.16e-05	NDT80
YPL002C	143.246	1.15535	0.242954	4.75545	1.98e-06	1.38e-05	SNF8
YNL076W	181.481	1.15631	0.208691	5.54077	3.01e-08	2.84e-07	MKS1
YPL088W	182.513	1.15789	0.218045	5.31035	1.09e-07	9.48e-07	YPL088W
YDR065W	91.2385	1.15898	0.312252	3.71168	0.000205888	0.00095155	RRG1
YGL075C	69.499	1.16033	0.321452	3.60965	0.000306615	0.00135488	MPS2
YDR277C	96.9444	1.16035	0.29367	3.95122	7.78e-05	0.000400101	MTH1
YDL013W	174.211	1.16748	0.221504	5.27071	1.36e-07	1.15e-06	SLX5
YLR326W	78.4414	1.16797	0.301725	3.87099	0.000108393	0.00053752	YLR326W
YHR178W	125.891	1.16867	0.256434	4.55739	5.18e-06	3.37e-05	STB5
YGL066W	69.2476	1.17009	0.323319	3.61899	0.000295757	0.00131615	SGF73
YIL056W	66.4753	1.17015	0.332441	3.51987	0.00043176	0.00183937	VHR1
YNL293W	290.939	1.17088	0.191571	6.11202	9.84e-10	1.16e-08	MSB3
YCR015C	115.913	1.17706	0.285489	4.12297	3.74e-05	0.000205582	CTO1
YML041C	125.051	1.17725	0.259565	4.53547	5.75e-06	3.7e-05	VPS71
YCR018C	107.135	1.18088	0.312197	3.78249	0.000155265	0.000736834	SRD1
YBR020W	40.1883	1.18365	0.435982	2.71491	0.00662944	0.0197657	GAL1
YER173W	112.926	1.18417	0.280626	4.21975	2.45e-05	0.00014096	RAD24
YHR210C	60.1737	1.18527	0.399976	2.96337	0.00304293	0.0101668	YHR210C
YFL026W	54.8272	1.18792	0.426708	2.78393	0.00537049	0.016409	STE2
YOR365C	70.1481	1.18983	0.348883	3.41041	0.00064866	0.00263147	YOR365C
YGL059W	114.337	1.18986	0.271877	4.37646	1.21e-05	7.34e-05	PKP2
YER066W	34.691	1.19038	0.48585	2.4501	0.0142817	0.0376175	RRT13
YJL132W	228.558	1.19161	0.227394	5.24031	1.6e-07	1.35e-06	YJL132W
YNL282W	68.2439	1.19363	0.341953	3.49062	0.000481902	0.00203233	POP3
YIR010W	123.002	1.19412	0.240938	4.95615	7.19e-07	5.42e-06	DSN1
YGR239C	95.6035	1.19432	0.294762	4.05183	5.08e-05	0.000271729	PEX21
YNR057C	41.2618	1.19507	0.409041	2.92164	0.0034819	0.0113618	BIO4
YPL159C	74.4428	1.19558	0.335053	3.56832	0.000359277	0.00155938	PET20
YOR143C	185.03	1.19619	0.239545	4.99359	5.93e-07	4.52e-06	THI80
YBR228W	53.7596	1.19678	0.355993	3.36183	0.000774291	0.0030621	SLX1
YGL086W	309.794	1.20173	0.172831	6.95321	3.57e-12	5.66e-11	MAD1
YJR097W	48.234	1.20335	0.429417	2.80229	0.00507412	0.0156555	JJJ3
YDL118W	35.0507	1.2041	0.44805	2.68741	0.0072008	0.0211979	YDL118W
YOR201C	243.37	1.20421	0.197639	6.093	1.11e-09	1.3e-08	MRM1
YLR130C	642.608	1.20422	0.158855	7.58063	3.44e-14	7.09e-13	ZRT2
YMR181C	30.986	1.20551	0.49565	2.43218	0.0150081	0.0391419	YMR181C
YIL144W	210.423	1.20647	0.227167	5.31093	1.09e-07	9.46e-07	YIL144W
YOL015W	28.5191	1.2076	0.500575	2.41242	0.0158468	0.0410506	IRC10
YMR036C	123.147	1.20923	0.262693	4.60321	4.16e-06	2.77e-05	MIH1
YDR249C	156.759	1.21017	0.23127	5.23272	1.67e-07	1.4e-06	YDR249C
YDL243C	58.0271	1.21181	0.350562	3.45675	0.00054673	0.0022692	AAD4
YPL248C	192.38	1.21252	0.223276	5.43059	5.62e-08	5.05e-07	GAL4
YDR019C	1025.27	1.21364	0.148655	8.16414	3.24e-16	7.98e-15	GCV1
YPR186C	179.957	1.21631	0.210946	5.766	8.12e-09	8.35e-08	PZF1
YBL095W	139.702	1.21816	0.23388	5.20848	1.9e-07	1.58e-06	MRX3
YGL222C	76.492	1.2187	0.428528	2.84392	0.00445616	0.0140453	EDC1
YER175C	144.617	1.22101	0.252574	4.83428	1.34e-06	9.58e-06	TMT1
YKR009C	135.605	1.22103	0.272926	4.47384	7.68e-06	4.83e-05	FOX2
YNL117W	73.1769	1.22813	0.403023	3.0473	0.00230906	0.00807978	MLS1
YLR168C	216.479	1.23053	0.238187	5.16622	2.39e-07	1.94e-06	UPS2
YLR246W	238.228	1.2312	0.20523	5.99912	1.98e-09	2.26e-08	ERF2
YBR240C	36.8699	1.23154	0.478169	2.57554	0.0100083	0.0279078	THI2
YDR022C	29.9929	1.2328	0.485197	2.54082	0.0110594	0.0303836	YDR022C
YDL069C	39.1238	1.23282	0.447427	2.75537	0.00586265	0.0177062	CBS1
YPL156C	77.3652	1.23465	0.31518	3.91729	8.95e-05	0.000453372	PRM4
YKR036C	116.444	1.23688	0.25038	4.94002	7.81e-07	5.85e-06	CAF4
YBR211C	148.423	1.2443	0.260064	4.78459	1.71e-06	1.21e-05	AME1
YDL170W	257.05	1.24456	0.209296	5.94643	2.74e-09	3.06e-08	UGA3
YDR350C	406.877	1.24855	0.167568	7.451	9.26e-14	1.78e-12	ATP22
YML056C	2215.71	1.24889	0.166203	7.51426	5.72e-14	1.12e-12	IMD4
YOR064C	97.0113	1.2517	0.277114	4.51691	6.27e-06	4.02e-05	YNG1
YDL239C	166.422	1.25248	0.243267	5.14859	2.62e-07	2.11e-06	ADY3
YGR126W	31.9985	1.25469	0.498905	2.51488	0.0119072	0.032245	YGR126W
YOR385W	226.862	1.25487	0.272313	4.60819	4.06e-06	2.7e-05	YOR385W
YMR134W	67.2258	1.25619	0.309323	4.0611	4.88e-05	0.000262718	ERG29
YLR174W	117.916	1.25666	0.313122	4.01334	5.99e-05	0.000314749	IDP2
YDR108W	234.888	1.25712	0.203079	6.19032	6e-10	7.29e-09	TRS85
YKL217W	116.812	1.26094	0.300699	4.19335	2.75e-05	0.000155989	JEN1
YIL166C	87.5699	1.26364	0.335623	3.76506	0.000166511	0.000784874	YIL166C
YBL069W	77.149	1.26443	0.323103	3.91339	9.1e-05	0.000459644	AST1
YBL019W	139.273	1.26447	0.267851	4.72079	2.35e-06	1.62e-05	APN2
YER115C	57.7559	1.26513	0.368706	3.43127	0.000600773	0.00246102	SPR6
YGL117W	130.387	1.26878	0.266414	4.76244	1.91e-06	1.34e-05	YGL117W
YKL032C	22.5486	1.27159	0.523805	2.42759	0.0151994	0.0396079	IXR1
YDR421W	242.518	1.27202	0.192074	6.62254	3.53e-11	5.08e-10	ARO80
YNL326C	128.62	1.27282	0.254497	5.00132	5.69e-07	4.37e-06	PFA3
YMR270C	159.235	1.27307	0.215939	5.8955	3.74e-09	4.08e-08	RRN9
YKL072W	132.677	1.27346	0.265536	4.79582	1.62e-06	1.15e-05	STB6
YGL154C	124.633	1.28071	0.269508	4.75203	2.01e-06	1.4e-05	LYS5
YCR038C	41.5873	1.28217	0.428604	2.99151	0.00277602	0.00944567	BUD5
YHL002W	185.626	1.28231	0.217803	5.88746	3.92e-09	4.24e-08	HSE1
YKL209C	151.473	1.28478	0.265497	4.83914	1.3e-06	9.36e-06	STE6
YHR071W	107.149	1.28705	0.303185	4.24509	2.19e-05	0.000126981	PCL5
YLR439W	31.2465	1.29263	0.456821	2.82962	0.00466036	0.0145938	MRPL4
YEL062W	101.082	1.2928	0.288359	4.48329	7.35e-06	4.64e-05	NPR2
YMR066W	229.417	1.29282	0.202456	6.38569	1.71e-10	2.21e-09	SOV1
YDR137W	284.991	1.29453	0.179271	7.22108	5.16e-13	9.24e-12	RGP1
YIL017C	277.401	1.29635	0.198636	6.52627	6.74e-11	9.44e-10	VID28
YJL107C	142.379	1.29891	0.267529	4.85521	1.2e-06	8.72e-06	YJL107C
YML076C	116.979	1.29958	0.264699	4.90966	9.12e-07	6.73e-06	WAR1
YDR402C	32.3202	1.30069	0.472864	2.75066	0.00594759	0.0179455	DIT2
YDL211C	35.0282	1.30079	0.46035	2.82566	0.00471834	0.0147167	YDL211C
YOL117W	134.715	1.30354	0.24558	5.30802	1.11e-07	9.59e-07	RRI2
YEL063C	658.13	1.30363	0.155751	8.36996	5.76e-17	1.57e-15	CAN1
YIR042C	80.5823	1.30446	0.340185	3.83456	0.000125789	0.000614209	YIR042C
YGL134W	114.66	1.30663	0.26346	4.9595	7.07e-07	5.33e-06	PCL10
YMR136W	32.7508	1.30786	0.496542	2.63393	0.00844017	0.0241675	GAT2
YNL289W	201.014	1.31127	0.295734	4.43396	9.25e-06	5.73e-05	PCL1
YBR195C	84.3016	1.31595	0.315976	4.16472	3.12e-05	0.000174084	MSI1
YDR410C	127.825	1.31688	0.242969	5.41994	5.96e-08	5.34e-07	STE14
YPL014W	30.5413	1.32285	0.510673	2.5904	0.00958644	0.0268865	CIP1
YLR136C	60.6616	1.32612	0.408596	3.24555	0.00117226	0.00443245	TIS11
YJL016W	344.992	1.32651	0.213157	6.22314	4.87e-10	6e-09	YJL016W
YOR080W	296.323	1.32747	0.178302	7.44509	9.69e-14	1.85e-12	DIA2
YBL106C	158.561	1.32983	0.228718	5.81429	6.09e-09	6.41e-08	SRO77
YFL024C	275.892	1.33085	0.186501	7.13589	9.62e-13	1.66e-11	EPL1
YIR032C	136.226	1.33315	0.255756	5.21257	1.86e-07	1.55e-06	DAL3
YLL032C	184.548	1.33345	0.210859	6.32389	2.55e-10	3.22e-09	YLL032C
YHR018C	1237.06	1.33363	0.181439	7.35031	1.98e-13	3.67e-12	ARG4
YGL192W	138.429	1.33467	0.259422	5.1448	2.68e-07	2.15e-06	IME4
YBR152W	20.4235	1.33474	0.546602	2.44188	0.014611	0.0382506	SPP381
YNR048W	71.5988	1.33775	0.316336	4.22888	2.35e-05	0.000135983	YNR048W
YPL095C	161.208	1.33783	0.23016	5.81262	6.15e-09	6.46e-08	EEB1
YHL016C	277.764	1.33945	0.222459	6.02111	1.73e-09	1.99e-08	DUR3
YGL045W	88.5974	1.34097	0.297185	4.51223	6.41e-06	4.1e-05	RIM8
YOL164W	187.022	1.34332	0.221254	6.07138	1.27e-09	1.48e-08	BDS1
YPL133C	104.703	1.34419	0.267222	5.03023	4.9e-07	3.81e-06	RDS2
YDR256C	155.693	1.35039	0.243107	5.55471	2.78e-08	2.64e-07	CTA1
YOR019W	112.409	1.35254	0.276616	4.88957	1.01e-06	7.38e-06	YOR019W
YNL234W	51.6631	1.35302	0.374129	3.61646	0.00029866	0.00132625	YNL234W
YBR270C	88.6003	1.35549	0.324202	4.18102	2.9e-05	0.000163952	BIT2
YKL188C	160.125	1.35626	0.262297	5.17069	2.33e-07	1.9e-06	PXA2
YJR155W	102.065	1.36123	0.335918	4.05226	5.07e-05	0.00027145	AAD10
YNL014W	96.4121	1.36207	0.308644	4.41308	1.02e-05	6.26e-05	HEF3
YIL105C	207.639	1.36282	0.207979	6.55271	5.65e-11	7.98e-10	SLM1
YOR298W	75.7315	1.36369	0.332894	4.09648	4.19e-05	0.000227973	MUM3
YDR425W	62.9146	1.36957	0.388198	3.52802	0.000418684	0.00179094	SNX41
YKR103W	260.936	1.37081	0.20523	6.67938	2.4e-11	3.51e-10	NFT1
YOL159C	108.851	1.37266	0.30118	4.5576	5.17e-06	3.37e-05	CSS3
YGR257C	292.778	1.37482	0.189075	7.27131	3.56e-13	6.51e-12	MTM1
YBR045C	49.1973	1.3775	0.36847	3.73843	0.000185171	0.000866337	GIP1
YNL270C	33.4773	1.37798	0.464127	2.96897	0.00298799	0.0100152	ALP1
YGL096W	26.8826	1.37841	0.57612	2.39258	0.0167302	0.042956	TOS8
YDR082W	154.41	1.37961	0.240471	5.73711	9.63e-09	9.83e-08	STN1
YLR341W	163.916	1.38376	0.278521	4.96824	6.76e-07	5.12e-06	SPO77
YCL039W	141.446	1.38406	0.261376	5.29528	1.19e-07	1.02e-06	GID7
YKL053W	20.3276	1.38854	0.580535	2.39183	0.0167644	0.0430087	YKL053W
YGR168C	211.088	1.38907	0.218405	6.36005	2.02e-10	2.6e-09	YGR168C
YEL072W	56.2606	1.39132	0.408006	3.41004	0.000649535	0.00263332	RMD6
YML113W	57.8275	1.39384	0.329958	4.22428	2.4e-05	0.000138409	DAT1
YLR444C	30.0251	1.3951	0.520677	2.67939	0.00737557	0.0216112	YLR444C
YBR156C	63.5337	1.39551	0.339609	4.10916	3.97e-05	0.000216941	SLI15
YMR257C	168.578	1.3989	0.235939	5.92907	3.05e-09	3.38e-08	PET111
YDL133W	220.021	1.40553	0.216705	6.48592	8.82e-11	1.21e-09	SRF1
YMR075C-A	17.8185	1.4065	0.60096	2.34042	0.0192621	0.0484869	YMR075C-A
YLR010C	63.1852	1.40672	0.410309	3.42844	0.000607064	0.00248194	TEN1
YDL223C	103.178	1.408	0.295708	4.76145	1.92e-06	1.34e-05	HBT1
YIL015W	38.6669	1.40902	0.495643	2.84281	0.00447172	0.0140802	BAR1
YOR005C	195.397	1.41348	0.228359	6.18972	6.03e-10	7.3e-09	DNL4
YOR353C	295.329	1.41392	0.182784	7.73548	1.03e-14	2.24e-13	SOG2
YGR224W	53.9641	1.41613	0.394199	3.59241	0.000327628	0.00143763	AZR1
YJL153C	103.088	1.42235	0.311364	4.56813	4.92e-06	3.22e-05	INO1
YPL168W	133.849	1.42495	0.249583	5.7093	1.13e-08	1.13e-07	MRX4
YIL077C	116.907	1.42632	0.290822	4.90443	9.37e-07	6.9e-06	YIL077C
YLR375W	390.972	1.42658	0.161437	8.83677	9.85e-19	3.28e-17	STP3
YML023C	165.604	1.42711	0.244018	5.84836	4.96e-09	5.3e-08	NSE5
YJL056C	55.2547	1.43293	0.354021	4.04758	5.17e-05	0.000275998	ZAP1
YLL033W	56.3951	1.43376	0.365609	3.92156	8.8e-05	0.000446126	IRC19
YDR288W	159.668	1.43635	0.21761	6.60059	4.1e-11	5.83e-10	NSE3
YPR001W	101.255	1.43686	0.308638	4.65551	3.23e-06	2.18e-05	CIT3
YOL072W	106.707	1.43696	0.314285	4.57217	4.83e-06	3.17e-05	THP1
YLR452C	736.13	1.43772	0.153042	9.39433	5.76e-21	2.37e-19	SST2
YEL067C	33.884	1.43775	0.45269	3.17602	0.00149311	0.00549047	YEL067C
YER184C	235.566	1.44573	0.223444	6.47022	9.79e-11	1.34e-09	TOG1
YDR536W	71.9657	1.44613	0.43041	3.35989	0.000779723	0.00307778	STL1
YMR251W	22.7623	1.44673	0.600437	2.40945	0.0159764	0.0412904	GTO3
YNL279W	180.957	1.44743	0.236412	6.1225	9.21e-10	1.09e-08	PRM1
YCL044C	20.0613	1.45071	0.608484	2.38413	0.0171194	0.0437233	MGR1
YOR348C	366.151	1.45149	0.243939	5.95022	2.68e-09	3e-08	PUT4
YPR157W	74.5051	1.45219	0.374226	3.88052	0.000104235	0.000520184	TDA6
YPR101W	122.473	1.45227	0.246495	5.89168	3.82e-09	4.14e-08	SNT309
YOL132W	27.5081	1.45273	0.568093	2.55721	0.0105516	0.029177	GAS4
YKL133C	90.051	1.45415	0.355924	4.08555	4.4e-05	0.000237956	YKL133C
YOL058W	127.726	1.45464	0.253149	5.74618	9.13e-09	9.35e-08	ARG1
YMR056C	74.9624	1.4564	0.344444	4.22825	2.36e-05	0.000136242	AAC1
YHR006W	406.753	1.45671	0.176203	8.26724	1.37e-16	3.5e-15	STP2
YDR320C	31.1091	1.45687	0.57488	2.53422	0.0112699	0.0308092	SWA2
YEL023C	79.3323	1.45751	0.328157	4.4415	8.93e-06	5.55e-05	YEL023C
YOR279C	60.8368	1.46079	0.342893	4.2602	2.04e-05	0.00011936	RFM1
YDL199C	111.008	1.46592	0.329078	4.45462	8.4e-06	5.25e-05	YDL199C
YNL092W	28.4243	1.46602	0.570109	2.57147	0.0101267	0.0281755	YNL092W
YHL022C	36.0454	1.46923	0.496768	2.95757	0.0031007	0.0103214	SPO11
YJL118W	54.2125	1.47496	0.393051	3.75259	0.000175016	0.000821271	YJL118W
YHR216W	545.328	1.47648	0.164191	8.99249	2.42e-19	8.3e-18	IMD2
YML083C	41.9259	1.47709	0.533699	2.76764	0.00564632	0.0171297	YML083C
YOR062C	134.585	1.49268	0.340526	4.38345	1.17e-05	7.12e-05	YOR062C
YPL005W	109.62	1.49499	0.273825	5.45965	4.77e-08	4.32e-07	AEP3
YER158C	129.474	1.50082	0.262584	5.71559	1.09e-08	1.1e-07	YER158C
YLR396C	163.196	1.50571	0.24901	6.04678	1.48e-09	1.7e-08	VPS33
YMR303C	29.5506	1.50614	0.48986	3.07464	0.00210759	0.00745362	ADH2
YGR230W	24.2026	1.51065	0.524438	2.88052	0.00397025	0.0127307	BNS1
YLL052C	22.8089	1.511	0.486877	3.10346	0.00191271	0.00684527	AQY2
YCL021W-A	17.9229	1.51679	0.520134	2.91615	0.00354385	0.01154	YCL021W-A
YDR228C	119.848	1.51684	0.258005	5.87911	4.12e-09	4.44e-08	PCF11
YFL050C	235.95	1.53325	0.216771	7.07312	1.51e-12	2.51e-11	ALR2
YAR023C	67.0696	1.53339	0.397122	3.86125	0.000112807	0.000558091	YAR023C
YLR446W	155.718	1.53538	0.239554	6.40932	1.46e-10	1.92e-09	YLR446W
YIR031C	398.935	1.53805	0.196081	7.84396	4.37e-15	9.77e-14	DAL7
YGR015C	47.2712	1.54787	0.453174	3.41563	0.000636354	0.00258822	YGR015C
YBL066C	116.058	1.55031	0.269587	5.75067	8.89e-09	9.12e-08	SEF1
YNL053W	196.291	1.55517	0.242743	6.40666	1.49e-10	1.95e-09	MSG5
YLR343W	77.3262	1.55647	0.316905	4.91147	9.04e-07	6.67e-06	GAS2
YDR126W	133.1	1.55665	0.297718	5.22859	1.71e-07	1.43e-06	SWF1
YCR089W	25.5669	1.55791	0.598173	2.60444	0.00920242	0.0260301	FIG2
YPL189W	25.22	1.55954	0.510083	3.05743	0.00223245	0.00785102	GUP2
YJL216C	50.731	1.56004	0.412376	3.78304	0.000154923	0.000735768	IMA5
YLL057C	60.724	1.56141	0.368349	4.23894	2.25e-05	0.000130394	JLP1
YGL146C	23.7891	1.56159	0.641359	2.43482	0.0148994	0.0388857	RRT6
YHR014W	26.6182	1.56847	0.548119	2.86155	0.00421581	0.0133952	SPO13
YOR128C	302.959	1.57059	0.202866	7.74204	9.78e-15	2.14e-13	ADE2
YPL089C	95.9823	1.57345	0.273971	5.74313	9.29e-09	9.5e-08	RLM1
YKR104W	40.7975	1.58	0.423692	3.72912	0.000192147	0.000894978	YKR104W
YGL235W	40.8998	1.58394	0.460775	3.43756	0.000586991	0.0024077	YGL235W
YGL162W	23.3498	1.58562	0.590133	2.68689	0.00721218	0.0212115	SUT1
YOR208W	174.009	1.59035	0.259922	6.11857	9.44e-10	1.12e-08	PTP2
YBL029W	68.7525	1.59041	0.354221	4.48988	7.13e-06	4.52e-05	YBL029W
YNL133C	36.8069	1.59405	0.41034	3.88469	0.000102459	0.000511723	FYV6
YNL331C	83.0332	1.59712	0.290899	5.49028	4.01e-08	3.71e-07	AAD14
YPL255W	82.2085	1.59911	0.306663	5.21455	1.84e-07	1.54e-06	BBP1
YCL027W	35.1846	1.60183	0.491069	3.26192	0.00110659	0.00420691	FUS1
YOL162W	30.4263	1.61168	0.552311	2.91806	0.00352213	0.0114812	YOL162W
YLL053C	34.3785	1.61255	0.421719	3.82376	0.000131433	0.000637201	YLL053C
YGL071W	46.3751	1.61546	0.423879	3.81113	0.000138333	0.000663983	AFT1
YOL084W	42.5698	1.61681	0.573528	2.81906	0.00481639	0.0149632	PHM7
YPR065W	26.5145	1.61899	0.515894	3.13823	0.00169972	0.00617079	ROX1
YOR044W	74.414	1.62509	0.340819	4.76818	1.86e-06	1.3e-05	IRC23
YIL072W	57.1828	1.62683	0.377938	4.3045	1.67e-05	9.92e-05	HOP1
YDR285W	93.1932	1.64102	0.312231	5.25579	1.47e-07	1.25e-06	ZIP1
YMR240C	100.919	1.64113	0.274202	5.98513	2.16e-09	2.45e-08	CUS1
YBL081W	23.4324	1.6491	0.606414	2.71944	0.00653934	0.0195374	YBL081W
YOL108C	68.5703	1.65102	0.328039	5.03301	4.83e-07	3.76e-06	INO4
YOR384W	111.445	1.66248	0.298382	5.57165	2.52e-08	2.41e-07	FRE5
YPR121W	53.0769	1.66436	0.406807	4.09128	4.29e-05	0.000232552	THI22
YHR136C	252.58	1.66517	0.222816	7.4733	7.82e-14	1.51e-12	SPL2
YER101C	61.9515	1.66839	0.365328	4.56684	4.95e-06	3.24e-05	AST2
YIL037C	24.0387	1.67195	0.592484	2.82193	0.0047735	0.0148667	PRM2
YLR125W	16.3042	1.67436	0.684622	2.44567	0.0144584	0.0379444	YLR125W
YCR006C	17.654	1.67729	0.702975	2.38599	0.0170331	0.0435895	YCR006C
YGL085W	119.496	1.68093	0.260853	6.44397	1.16e-10	1.57e-09	LCL3
YBR250W	19.9239	1.70385	0.632503	2.69382	0.00706374	0.0209119	SPO23
YHL047C	243.441	1.7232	0.241084	7.14772	8.82e-13	1.53e-11	ARN2
YHR061C	23.4754	1.72927	0.66127	2.61507	0.0089208	0.025336	GIC1
YNL333W	16.1927	1.73681	0.724577	2.397	0.0165301	0.0425464	SNZ2
YOR381W	230.889	1.73964	0.236378	7.35954	1.85e-13	3.43e-12	FRE3
YDR403W	59.0782	1.74295	0.385708	4.51883	6.22e-06	3.99e-05	DIT1
YGR067C	33.1525	1.74721	0.706688	2.47239	0.0134214	0.0356843	YGR067C
YHR180W	21.0908	1.74825	0.720814	2.42538	0.0152925	0.039801	YHR180W
YKR005C	34.3295	1.7501	0.45964	3.80755	0.000140351	0.000672143	YKR005C
YGR146C	22.1889	1.75044	0.58338	3.00051	0.00269532	0.00919597	ECL1
YDL207W	228.078	1.75398	0.186463	9.4066	5.12e-21	2.12e-19	GLE1
YBR293W	230.245	1.76523	0.23218	7.60284	2.9e-14	6.03e-13	VBA2
YLR165C	56.2946	1.78611	0.416176	4.29173	1.77e-05	0.000104676	PUS5
YOL118C	146.299	1.79027	0.277254	6.45714	1.07e-10	1.45e-09	YOL118C
YLR042C	78.7849	1.7919	0.344842	5.19629	2.03e-07	1.68e-06	YLR042C
YLL010C	26.3769	1.79342	0.531702	3.37297	0.00074361	0.00295751	PSR1
YHL046W-A	16.3145	1.79653	0.741677	2.42225	0.0154246	0.0400951	YHL046W-A
YAL028W	26.1446	1.79885	0.590061	3.04859	0.00229919	0.00805422	FRT2
YKL221W	18.4069	1.80147	0.703659	2.56015	0.0104627	0.0289628	MCH2
YMR065W	118.699	1.80231	0.285509	6.31261	2.74e-10	3.46e-09	KAR5
YNR058W	75.1466	1.80484	0.330165	5.46648	4.59e-08	4.18e-07	BIO3
YOR313C	14.2538	1.81109	0.68502	2.64384	0.00819711	0.0236005	SPS4
YER185W	34.7446	1.81253	0.490013	3.69894	0.0002165	0.000990794	PUG1
YMR007W	11.8193	1.81325	0.752657	2.40914	0.0159903	0.0413093	YMR007W
YBR165W	186.098	1.81709	0.23502	7.73163	1.06e-14	2.3e-13	UBS1
YER130C	258.715	1.81945	0.197509	9.21199	3.2e-20	1.18e-18	COM2
YOL163W	30.3466	1.82062	0.622635	2.92406	0.00345502	0.0112972	YOL163W
YBR047W	28.2449	1.82175	0.566044	3.21839	0.00128913	0.00482215	FMP23
YFL003C	31.2357	1.82355	0.536569	3.39855	0.000677453	0.00273241	MSH4
YBR184W	64.0696	1.83838	0.403981	4.55065	5.35e-06	3.46e-05	YBR184W
YLR374C	31.2269	1.85819	0.462753	4.0155	5.93e-05	0.000312392	YLR374C
YML003W	41.869	1.86451	0.488872	3.81391	0.000136787	0.000658085	YML003W
YDR043C	105.818	1.86662	0.336614	5.54529	2.93e-08	2.78e-07	NRG1
YCR100C	85.111	1.86727	0.321867	5.80136	6.58e-09	6.86e-08	YCR100C
YNL128W	16.8874	1.88485	0.741678	2.54133	0.011043	0.0303623	TEP1
YLR318W	92.8184	1.88526	0.310949	6.06293	1.34e-09	1.55e-08	EST2
YML107C	197.243	1.88867	0.22716	8.31427	9.23e-17	2.42e-15	PML39
YKL220C	158.679	1.8931	0.261255	7.24619	4.29e-13	7.75e-12	FRE2
YPL056C	20.3733	1.90338	0.559976	3.39903	0.000676254	0.00272932	LCL1
YML087C	40.9945	1.9364	0.447532	4.32684	1.51e-05	9.07e-05	AIM33
YOL091W	56.6727	1.93909	0.406823	4.76642	1.88e-06	1.31e-05	SPO21
YOL128C	214.44	1.96608	0.218411	9.00173	2.22e-19	7.76e-18	YGK3
YPL201C	27.3498	1.97058	0.531767	3.70573	0.000210781	0.000971696	YIG1
YJL110C	141.361	1.98267	0.261826	7.57248	3.66e-14	7.5e-13	GZF3
YBR296C	195.575	1.98534	0.216978	9.14995	5.7e-20	2.07e-18	PHO89
YGL255W	253.954	2.00528	0.247194	8.11216	4.97e-16	1.21e-14	ZRT1
YGR161C	25.197	2.00615	0.57743	3.47428	0.000512228	0.00213921	RTS3
YGR249W	15.6901	2.01791	0.784042	2.57373	0.0100609	0.0280049	MGA1
YLR263W	94.6252	2.02029	0.358161	5.64073	1.69e-08	1.66e-07	RED1
YPR007C	22.6867	2.0225	0.700326	2.88795	0.00387764	0.0124847	REC8
YOR372C	26.1932	2.02728	0.528998	3.8323	0.000126949	0.000618324	NDD1
YHR157W	23.5664	2.02924	0.743662	2.72871	0.00635829	0.0190547	REC104
YOR387C	19.6933	2.03319	0.588979	3.45206	0.000556314	0.00230442	YOR387C
YJL089W	127.403	2.04146	0.329314	6.19913	5.68e-10	6.91e-09	SIP4
YIL146C	26.0448	2.05322	0.56401	3.6404	0.000272216	0.00121916	ATG32
YKR097W	63.653	2.06407	0.426362	4.84112	1.29e-06	9.28e-06	PCK1
YFL034C-A	243.729	2.07593	0.239028	8.68491	3.79e-18	1.19e-16	RPL22B
YGL249W	162.207	2.08296	0.270188	7.70931	1.26e-14	2.73e-13	ZIP2
YIL113W	39.5558	2.08337	0.486061	4.28622	1.82e-05	0.0001072	SDP1
YMR151W	15.3654	2.09749	0.835267	2.51116	0.0120336	0.0325591	YIM2
YPR078C	95.7827	2.11457	0.420774	5.02543	5.02e-07	3.89e-06	YPR078C
YBL094C	23.1729	2.1273	0.573316	3.71051	0.000206839	0.000954922	YBL094C
YIL164C	101.299	2.15019	0.312932	6.8711	6.37e-12	9.91e-11	NIT1
YPL277C	31.089	2.15298	0.530626	4.05744	4.96e-05	0.000266414	YPL277C
YPR151C	41.5852	2.16997	0.457821	4.73979	2.14e-06	1.48e-05	SUE1
YCR020C	41.3455	2.18254	0.506097	4.3125	1.61e-05	9.6e-05	PET18
YPR005C	43.9521	2.18933	0.513303	4.26518	2e-05	0.000116944	HAL1
YNR056C	75.9195	2.21138	0.343587	6.43614	1.23e-10	1.64e-09	BIO5
YOR351C	12.3789	2.22185	0.813021	2.73283	0.00627932	0.0188475	MEK1
YGR290W	16.718	2.23547	0.815807	2.74019	0.00614028	0.0184826	YGR290W
YBR182C	124.435	2.239	0.298536	7.49993	6.39e-14	1.24e-12	SMP1
YLR267W	69.9438	2.24584	0.426732	5.26288	1.42e-07	1.2e-06	BOP2
YPL272C	71.6719	2.24902	0.381144	5.9007	3.62e-09	3.97e-08	PBI1
YMR141W-A	11.7134	2.25117	0.8091	2.78232	0.00539719	0.0164665	YMR141W-A
YLL059C	11.9964	2.25538	0.931931	2.42011	0.0155159	0.0402823	YLL059C
YMR193C-A	70.6522	2.26007	0.346952	6.51405	7.31e-11	1.02e-09	YMR193C-A
YBR284W	112.402	2.29473	0.358987	6.39224	1.63e-10	2.13e-09	YBR284W
YJL106W	61.0301	2.35643	0.419024	5.6236	1.87e-08	1.82e-07	IME2
YNR002C	75.6116	2.35986	0.378534	6.2342	4.54e-10	5.62e-09	ATO2
YIL165C	35.5716	2.36842	0.495098	4.78375	1.72e-06	1.21e-05	YIL165C
YMR018W	28.5372	2.38578	0.570312	4.18329	2.87e-05	0.000162766	PEX9
YKR015C	36.0746	2.38588	0.524367	4.55002	5.36e-06	3.47e-05	YKR015C
YIL163C	19.0755	2.42068	0.74856	3.23379	0.0012216	0.00459692	YIL163C
YDR259C	35.9282	2.43212	0.565342	4.30203	1.69e-05	0.00010011	YAP6
YGL230C	34.9151	2.50266	0.649813	3.85136	0.000117462	0.000577483	YGL230C
YOR202W	163.995	2.60562	0.269917	9.65342	4.75e-22	2.14e-20	HIS3
YDR523C	27.3486	2.66468	0.653849	4.07538	4.59e-05	0.000247738	SPS1
YJL088W	30.8168	2.66595	0.536248	4.97149	6.64e-07	5.04e-06	ARG3
YEL059W	5.82715	2.67909	1.11339	2.40625	0.0161173	0.0416033	HHY1
YLR030W	25.2454	2.78002	0.668637	4.15774	3.21e-05	0.000178539	YLR030W
YAR073W	10.5494	3.02004	1.20173	2.51308	0.0119682	0.0323962	IMD1
YBL043W	60.0022	3.2183	0.613395	5.2467	1.55e-07	1.31e-06	ECM13
YPR150W	35.2154	3.35215	0.650309	5.1547	2.54e-07	2.05e-06	YPR150W
YGL158W	11.5576	3.43338	1.17109	2.93179	0.00337019	0.0110431	RCK1
YHR022C	33.0905	3.67453	0.806739	4.55479	5.24e-06	3.41e-05	YHR022C
YOL165C	6.55634	4.06434	1.70846	2.37896	0.0173617	0.0442523	AAD15
YLR123C	4.45334	4.47553	1.71473	2.61004	0.00905313	0.0256771	YLR123C
YOL024W	3.37247	4.47999	1.75938	2.54634	0.0108858	0.0300087	YOL024W
YGL188C-A	3.07218	4.63986	1.7838	2.6011	0.00929242	0.0262256	YGL188C-A
YLR365W	8.92355	4.6404	1.63736	2.83408	0.00459581	0.014406	YLR365W
YJR120W	2.5812	4.64881	1.94252	2.39318	0.0167031	0.0429173	YJR120W
YOR203W	3.21334	4.79766	1.7978	2.66863	0.00761607	0.0221815	YOR203W
YMR057C	3.41434	5.18326	1.77325	2.92302	0.00346653	0.0113234	YMR057C

## Sheet: ceg1-AA_vs_xrn1D (DMSO vs DMSO)
DE_protein_coding_genes_ceg1-AA_vs_xrn1D-D-D
This dataset was used to generate :
Fig. 6 panel a, b, c, d, e, f, g, h, i, j
Gene	baseMean	log2FoldChange	lfcSE	stat	pvalue	padj
Q0250	3173.86	-14.8362	1.45352	-10.2071	1.84e-24	1.22e-22
Q0105	3092.57	-14.7983	1.4519	-10.1923	2.15e-24	1.41e-22
Q0050	6337.49	-14.606	1.43383	-10.1867	2.27e-24	1.47e-22
Q0045	2869.06	-14.5749	1.44938	-10.056	8.65e-24	5.23e-22
YGL173C	601.515	-13.493	1.44932	-9.30984	1.28e-20	5.76e-19
Q0275	2936.53	-13.4022	1.43133	-9.36347	7.72e-21	3.52e-19
Q0065	776.313	-13.0253	1.45409	-8.95766	3.32e-19	1.3e-17
Q0055	5720.32	-12.8714	0.850914	-15.1266	1.08e-51	1.14e-48
Q0120	490.451	-12.3977	1.45844	-8.5006	1.89e-17	5.9e-16
Q0110	282.657	-11.8204	1.45199	-8.14079	3.93e-16	1.07e-14
Q0060	345.42	-11.7428	1.45794	-8.05435	7.99e-16	2.07e-14
Q0085	261.285	-10.7389	1.83939	-5.83834	5.27e-09	5.74e-08
Q0115	105.4	-10.5871	1.46014	-7.25078	4.14e-13	7.72e-12
Q0070	131.535	-10.5729	1.46205	-7.23154	4.78e-13	8.84e-12
Q0075	120.891	-10.4721	1.46107	-7.16744	7.64e-13	1.39e-11
Q0255	81.6005	-9.77277	1.4679	-6.65768	2.78e-11	4.17e-10
Q0297	31.219	-8.48975	1.50494	-5.64126	1.69e-08	1.66e-07
YJR047C	6.11793	-6.70039	1.71887	-3.89814	9.69e-05	0.000456458
YJL052W	1534.61	-4.62834	0.863913	-5.35741	8.44e-08	7.25e-07
YOL013W-A	8.47442	-3.52596	0.834768	-4.22388	2.4e-05	0.000128708
YLR213C	71.2058	-3.22165	0.405338	-7.94805	1.89e-15	4.69e-14
YGL089C	24.3197	-3.19527	0.514824	-6.20652	5.42e-10	6.8e-09
YBR072W	263.047	-2.8365	0.992811	-2.85704	0.00427608	0.0127579
YHR092C	541.483	-2.79262	0.654713	-4.26541	2e-05	0.00010972
YLR154W-C	65.4011	-2.61059	0.77158	-3.38343	0.000715859	0.00271375
YGL088W	12580.1	-2.59431	0.341878	-7.5884	3.24e-14	6.96e-13
YGR273C	16.9291	-2.58172	1.10348	-2.33962	0.0193035	0.0457818
YMR173W-A	12.8882	-2.52609	0.703385	-3.59133	0.000328997	0.00135557
YNR034W-A	92.8921	-2.51458	1.0845	-2.31866	0.0204137	0.0480083
YLR303W	847.711	-2.39653	0.352675	-6.79528	1.08e-11	1.73e-10
YPL249C-A	949.106	-2.3745	0.144075	-16.4809	5.03e-61	1.55e-57
YNL079C	528.132	-2.3323	0.178138	-13.0926	3.63e-39	9.72e-37
YPL250W-A	699.635	-2.33016	0.145989	-15.9612	2.38e-57	4.89e-54
YJL026W	1001.13	-2.27729	0.174519	-13.049	6.44e-39	1.65e-36
YPR132W	2961.37	-2.26633	0.131937	-17.1774	3.92e-66	2.42e-62
YML074C	240.204	-2.25095	0.189117	-11.9024	1.15e-32	1.77e-30
YCL026C-B	10.6188	-2.24827	0.774751	-2.90193	0.00370877	0.0113436
YLR154W-E	461.227	-2.18168	0.692	-3.15271	0.00161761	0.00552102
YKL001C	136.873	-2.18095	0.590158	-3.69553	0.000219428	0.000954194
YDL136W	421.158	-2.17604	0.162649	-13.3787	8.05e-41	3.1e-38
YDL227C	65.1888	-2.13014	0.270009	-7.88913	3.04e-15	7.27e-14
YHL034C	126.36	-2.12833	0.215363	-9.8825	4.96e-23	2.91e-21
YER042W	65.2562	-2.12784	0.329412	-6.4595	1.05e-10	1.45e-09
YIR017C	46.3004	-2.12282	0.479274	-4.42924	9.46e-06	5.57e-05
YDL075W	1756.26	-2.11806	0.139524	-15.1807	4.75e-52	7.32e-49
YJL026C-A	35.3505	-2.05789	0.409698	-5.02294	5.09e-07	3.8e-06
YLR449W	174.022	-2.02605	0.220413	-9.19205	3.85e-20	1.64e-18
YGL189C	1068.72	-1.99969	0.164617	-12.1475	5.91e-34	1.01e-31
YPR069C	874.144	-1.99949	0.140595	-14.2217	6.72e-46	3.77e-43
YOR332W	572.31	-1.98585	0.140519	-14.1322	2.41e-45	1.24e-42
YPR043W	2313.88	-1.98548	0.136111	-14.5872	3.39e-48	2.61e-45
YOR331C	387.909	-1.9608	0.160501	-12.2168	2.53e-34	4.58e-32
YPR044C	2241.17	-1.9604	0.129612	-15.1251	1.11e-51	1.14e-48
YFR033C	246.622	-1.9554	0.224099	-8.72558	2.65e-18	9.17e-17
YBL072C	1552.1	-1.94828	0.14697	-13.2564	4.15e-40	1.28e-37
YOL086C	9611.88	-1.94699	0.1466	-13.281	2.99e-40	1.02e-37
YER117W	3007.63	-1.94595	0.152562	-12.7551	2.92e-37	6.92e-35
YKR025W	128.288	-1.93209	0.235473	-8.20514	2.3e-16	6.54e-15
YHL034W-A	65.2611	-1.92545	0.300439	-6.40877	1.47e-10	1.97e-09
YLR074C	110.981	-1.92239	0.254605	-7.55049	4.34e-14	9.09e-13
YMR244W	11.3793	-1.92132	0.675641	-2.8437	0.00445934	0.0132533
YHR039C-A	240.589	-1.91	0.176362	-10.83	2.48e-27	2.25e-25
YLL052C	22.8089	-1.90843	0.555199	-3.43737	0.000587385	0.00227756
YBL027W	1983.16	-1.90698	0.139001	-13.7192	7.79e-43	3.43e-40
YPR102C	2128.57	-1.90215	0.178719	-10.6432	1.87e-26	1.63e-24
YPL090C	2045.74	-1.90182	0.128396	-14.8121	1.22e-49	1.08e-46
YER030W	115.218	-1.89544	0.243767	-7.77565	7.51e-15	1.75e-13
YGL031C	2183.25	-1.89367	0.132851	-14.2541	4.23e-46	2.6e-43
YMR266W	481.556	-1.89113	0.172791	-10.9446	7.05e-28	7.13e-26
YMR260C	543.446	-1.88683	0.143868	-13.115	2.7e-39	7.57e-37
YLR339C	2407.68	-1.87532	0.154194	-12.162	4.95e-34	8.72e-32
YMR074C	525.483	-1.86881	0.198108	-9.43331	3.97e-21	1.84e-19
YDL185C-A	13.6242	-1.84844	0.612665	-3.01705	0.00255246	0.00821584
YNL024C	74.0053	-1.83205	0.327234	-5.59861	2.16e-08	2.08e-07
YFR032C-A	676.786	-1.83167	0.158457	-11.5594	6.61e-31	9.06e-29
YDR161W	220.702	-1.82275	0.199609	-9.13157	6.75e-20	2.79e-18
YBR084C-A	1665.53	-1.81612	0.130491	-13.9176	4.95e-44	2.35e-41
YKR066C	301.772	-1.81026	0.195142	-9.27662	1.75e-20	7.7e-19
YGR087C	16.5431	-1.8053	0.71218	-2.53489	0.0112482	0.0290221
YCR087C-A	55.304	-1.80181	0.334904	-5.38009	7.44e-08	6.47e-07
YMR173W	30.4292	-1.80149	0.472336	-3.81399	0.00013674	0.000625273
YGR148C	1442.51	-1.79967	0.125043	-14.3924	5.77e-47	3.95e-44
YDL014W	303.611	-1.79781	0.208974	-8.60303	7.76e-18	2.57e-16
YCL059C	231.519	-1.797	0.175745	-10.225	1.53e-24	1.04e-22
YIR017W-A	42.0426	-1.79662	0.38473	-4.66983	3.01e-06	1.95e-05
YPL217C	660.24	-1.79362	0.142112	-12.6212	1.61e-36	3.55e-34
YML009W-B	11.1776	-1.79239	0.685121	-2.61617	0.00889233	0.023873
YDL213C	158.183	-1.78806	0.21582	-8.28495	1.18e-16	3.4e-15
YIL064W	208.079	-1.78416	0.185317	-9.62763	6.11e-22	3.06e-20
YDR500C	819.508	-1.78239	0.153732	-11.5941	4.42e-31	6.48e-29
YLR029C	3725.73	-1.78202	0.146999	-12.1226	8.02e-34	1.34e-31
YBR189W	2638.52	-1.77377	0.146375	-12.118	8.48e-34	1.38e-31
YCL007C	65.1416	-1.77297	0.30783	-5.75956	8.43e-09	8.74e-08
YDR413C	71.8562	-1.77217	0.277689	-6.38184	1.75e-10	2.31e-09
YJL190C	2535.16	-1.77199	0.161394	-10.9793	4.81e-28	5.02e-26
YGL147C	3608.6	-1.77099	0.149216	-11.8686	1.72e-32	2.59e-30
YPR163C	783.919	-1.76268	0.144253	-12.2193	2.45e-34	4.58e-32
YPL220W	2069.35	-1.76268	0.154788	-11.3877	4.82e-30	6.06e-28
YNL175C	290.608	-1.75455	0.161372	-10.8727	1.55e-27	1.47e-25
YDR002W	616.925	-1.75309	0.13229	-13.2519	4.4e-40	1.29e-37
YLL061W	190.671	-1.75044	0.238855	-7.32846	2.33e-13	4.53e-12
YHR208W	830.644	-1.74424	0.171778	-10.154	3.18e-24	2e-22
YNL174W	112.997	-1.74278	0.221297	-7.87529	3.4e-15	8.06e-14
YOR133W	1513.22	-1.7418	0.179114	-9.72452	2.37e-22	1.28e-20
YOR167C	1365.02	-1.73503	0.186476	-9.30429	1.35e-20	6.03e-19
YLR262C-A	125.828	-1.73127	0.255741	-6.76961	1.29e-11	2.05e-10
YLL053C	34.3785	-1.71457	0.47098	-3.64043	0.000272179	0.00115307
YLR150W	700.708	-1.71174	0.150258	-11.392	4.58e-30	5.89e-28
YLR388W	47.5837	-1.70961	0.346336	-4.93627	7.96e-07	5.74e-06
YJL218W	18.7451	-1.7086	0.540043	-3.16381	0.00155718	0.00535585
YLR167W	7046.31	-1.70392	0.147853	-11.5245	9.93e-31	1.33e-28
YDL191W	132.4	-1.69316	0.219973	-7.69712	1.39e-14	3.14e-13
YHR089C	317.772	-1.68901	0.188448	-8.96271	3.17e-19	1.25e-17
YHR010W	3433.77	-1.68815	0.132721	-12.7196	4.6e-37	1.05e-34
YNL149C	264.972	-1.68577	0.184601	-9.13192	6.73e-20	2.79e-18
YCL064C	286.289	-1.68305	0.208316	-8.07934	6.51e-16	1.71e-14
YBR011C	1102.89	-1.68206	0.126138	-13.3351	1.45e-40	5.25e-38
YOR182C	707.546	-1.67539	0.189292	-8.85082	8.69e-19	3.15e-17
YML024W	4459.47	-1.67425	0.162853	-10.2807	8.61e-25	6.1e-23
YHR141C	3123.01	-1.66856	0.168909	-9.8785	5.16e-23	3e-21
YML063W	5490.25	-1.66787	0.123317	-13.5251	1.11e-41	4.57e-39
YML008C	685.927	-1.66103	0.134075	-12.3889	3e-35	5.78e-33
YBL087C	1927.73	-1.66054	0.153109	-10.8455	2.09e-27	1.93e-25
YDL085C-A	25.7786	-1.65943	0.467325	-3.55091	0.000383906	0.00156404
YOL114C	19.6726	-1.65366	0.615293	-2.68759	0.00719692	0.0199289
YBL003C	540.152	-1.6531	0.146034	-11.32	1.05e-29	1.24e-27
YLR340W	3439.83	-1.65285	0.169151	-9.77145	1.49e-22	8.37e-21
YER074W	1867.23	-1.65204	0.129104	-12.7962	1.72e-37	4.24e-35
YLR361C-A	37.4846	-1.64859	0.37513	-4.39472	1.11e-05	6.43e-05
YHR020W	1287.94	-1.64534	0.156051	-10.5436	5.44e-26	4.59e-24
YNL302C	1324.24	-1.64468	0.18562	-8.86047	7.97e-19	2.92e-17
YGR180C	949.079	-1.64382	0.168794	-9.73861	2.06e-22	1.13e-20
YLR287C-A	542.89	-1.63733	0.179069	-9.14355	6.04e-20	2.55e-18
YGR034W	1752.01	-1.63574	0.147478	-11.0914	1.38e-28	1.58e-26
YER102W	1364.69	-1.63565	0.15787	-10.3608	3.74e-25	2.78e-23
YBR181C	1386.38	-1.62778	0.122746	-13.2614	3.88e-40	1.26e-37
YKR059W	774.029	-1.62596	0.160478	-10.1319	3.99e-24	2.48e-22
YCR087W	63.9431	-1.62546	0.308378	-5.27099	1.36e-07	1.12e-06
YDR154C	806.165	-1.62039	0.155912	-10.3929	2.67e-25	2.01e-23
YDL229W	7611.73	-1.61807	0.16501	-9.80585	1.06e-22	6.01e-21
YOR230W	278.399	-1.6174	0.249015	-6.49518	8.29e-11	1.16e-09
YKR057W	473.37	-1.61123	0.184132	-8.75042	2.13e-18	7.4e-17
YJL217W	779.176	-1.60661	0.206922	-7.7643	8.21e-15	1.9e-13
YDR385W	1717.37	-1.60645	0.187656	-8.5606	1.12e-17	3.64e-16
YJR105W	1151.89	-1.60142	0.140138	-11.4274	3.05e-30	4e-28
YPL274W	305.782	-1.59996	0.199253	-8.02981	9.76e-16	2.5e-14
YLL062C	64.1531	-1.59722	0.326074	-4.89834	9.66e-07	6.85e-06
YBL092W	2057.83	-1.59477	0.127163	-12.5411	4.45e-36	9.46e-34
YHR174W	7154.21	-1.59305	0.172249	-9.24858	2.28e-20	9.81e-19
YGR285C	416.847	-1.59121	0.183134	-8.6888	3.66e-18	1.23e-16
YDR044W	154.905	-1.58615	0.290662	-5.45704	4.84e-08	4.34e-07
YGL123C-A	434.635	-1.58104	0.151761	-10.418	2.05e-25	1.6e-23
YKL172W	375.694	-1.57598	0.15426	-10.2164	1.68e-24	1.12e-22
YLR044C	13974.7	-1.57579	0.126778	-12.4295	1.81e-35	3.71e-33
YPL143W	1607.21	-1.56615	0.143366	-10.9242	8.84e-28	8.78e-26
YDR454C	424.565	-1.56279	0.161154	-9.69747	3.09e-22	1.66e-20
YPL207W	485.895	-1.56011	0.150819	-10.3442	4.45e-25	3.19e-23
YDR155C	1354.26	-1.5592	0.140951	-11.062	1.92e-28	2.15e-26
YMR214W	123.184	-1.55898	0.227703	-6.84657	7.56e-12	1.24e-10
YOL040C	882.381	-1.55843	0.178994	-8.70661	3.13e-18	1.07e-16
YGL123W	6713.89	-1.55726	0.134577	-11.5715	5.75e-31	8.24e-29
YER048C	260.567	-1.55607	0.183052	-8.50067	1.88e-17	5.9e-16
YNL151C	56.7197	-1.55384	0.322905	-4.81207	1.49e-06	1.02e-05
YLL008W	333.64	-1.5533	0.167632	-9.26614	1.93e-20	8.38e-19
YFR001W	195.642	-1.55086	0.199522	-7.77284	7.67e-15	1.79e-13
YGL009C	2645.83	-1.54974	0.151075	-10.2581	1.09e-24	7.54e-23
YJR025C	101.834	-1.54884	0.260768	-5.93952	2.86e-09	3.22e-08
YDR429C	634.096	-1.54866	0.163644	-9.4636	2.98e-21	1.4e-19
YKL060C	19076.9	-1.54768	0.14233	-10.8739	1.54e-27	1.47e-25
YLL045C	1772.56	-1.54625	0.146243	-10.5732	3.97e-26	3.4e-24
YKR081C	217.687	-1.54597	0.200705	-7.70273	1.33e-14	3.02e-13
YIR030C	28.1325	-1.54049	0.418648	-3.67968	0.000233523	0.0010073
YOR309C	57.4708	-1.53499	0.296687	-5.17376	2.29e-07	1.82e-06
YIL078W	2001.81	-1.53415	0.135251	-11.343	8.03e-30	9.91e-28
YER091C	1475.58	-1.53403	0.16495	-9.3	1.4e-20	6.23e-19
YPL056C	20.3733	-1.53187	0.630422	-2.42991	0.0151026	0.0372071
YDR365C	320.053	-1.53075	0.171514	-8.92495	4.46e-19	1.7e-17
YKR047W	62.8468	-1.528	0.314138	-4.86409	1.15e-06	8.04e-06
YER131W	413.972	-1.5271	0.161408	-9.46113	3.05e-21	1.42e-19
YKL006W	2211.78	-1.52566	0.150844	-10.1141	4.78e-24	2.95e-22
YJR072C	163.282	-1.52484	0.200705	-7.59741	3.02e-14	6.51e-13
YJL080C	518.93	-1.52273	0.172633	-8.82061	1.14e-18	4.1e-17
YMR058W	627.592	-1.52082	0.4273	-3.55914	0.000372069	0.00151883
YNL173C	89.5481	-1.52028	0.265582	-5.72432	1.04e-08	1.05e-07
YLR198C	195.898	-1.51857	0.186246	-8.15355	3.53e-16	9.66e-15
YDR450W	2878.11	-1.51813	0.122524	-12.3905	2.94e-35	5.78e-33
YGR254W	2207.89	-1.51774	0.528877	-2.86975	0.00410799	0.012322
YGL076C	1054	-1.51636	0.149027	-10.175	2.56e-24	1.65e-22
YNL061W	354.032	-1.51289	0.156291	-9.67997	3.67e-22	1.88e-20
YKL152C	10632.8	-1.51248	0.156018	-9.69428	3.19e-22	1.69e-20
YPR080W	5203.73	-1.51223	0.15949	-9.4817	2.5e-21	1.2e-19
YMR229C	1554.99	-1.50921	0.162832	-9.2685	1.89e-20	8.25e-19
YHL015W	1846.12	-1.50554	0.132768	-11.3396	8.35e-30	1.01e-27
YMR116C	7012.23	-1.50318	0.147012	-10.2249	1.53e-24	1.04e-22
YPL127C	100.264	-1.49574	0.264622	-5.65236	1.58e-08	1.56e-07
YGR259C	67.6247	-1.49263	0.26748	-5.58035	2.4e-08	2.28e-07
YDL150W	140.869	-1.4889	0.220597	-6.74938	1.48e-11	2.33e-10
YDR424C	114.962	-1.4802	0.239605	-6.17767	6.51e-10	8e-09
YBR084W	1303.27	-1.47843	0.151682	-9.74691	1.9e-22	1.05e-20
YMR038C	218.254	-1.47794	0.208641	-7.08364	1.4e-12	2.53e-11
YDL059C	32.9689	-1.47467	0.444326	-3.3189	0.000903735	0.0033357
YJR014W	72.5347	-1.47038	0.269716	-5.45159	4.99e-08	4.46e-07
YAL003W	1031.19	-1.46844	0.370626	-3.96206	7.43e-05	0.000358391
YDR412W	121.066	-1.46797	0.2257	-6.50408	7.82e-11	1.1e-09
YOL039W	494.389	-1.46616	0.162918	-8.99937	2.27e-19	9.09e-18
YLR438C-A	36.1955	-1.4639	0.372143	-3.93371	8.36e-05	0.00039968
YOL121C	699.241	-1.46095	0.190708	-7.66067	1.85e-14	4.12e-13
YIL018W	6138.63	-1.45681	0.140756	-10.3499	4.19e-25	3.04e-23
YLL044W	673.852	-1.45518	0.177736	-8.18733	2.67e-16	7.48e-15
YDL228C	2670.59	-1.45251	0.172183	-8.43581	3.29e-17	1.01e-15
YNL308C	269.914	-1.45058	0.181627	-7.98658	1.39e-15	3.49e-14
YDL185W	2416.5	-1.45044	0.132091	-10.9806	4.74e-28	5.02e-26
YOR021C	296.972	-1.44932	0.168337	-8.60965	7.33e-18	2.44e-16
YNL208W	283.622	-1.4482	0.235942	-6.13795	8.36e-10	1.02e-08
YLR175W	993.821	-1.44523	0.150598	-9.59663	8.26e-22	4.07e-20
YGL245W	724.763	-1.44492	0.138664	-10.4203	2e-25	1.58e-23
YAL035W	716.901	-1.44305	0.131296	-10.9908	4.23e-28	4.57e-26
YER031C	226.141	-1.43552	0.186663	-7.69045	1.47e-14	3.3e-13
YHR013C	30.879	-1.43552	0.403706	-3.55586	0.000376749	0.00153692
YML073C	387.878	-1.4338	0.189565	-7.56362	3.92e-14	8.3e-13
YAR035W	27.617	-1.43293	0.477684	-2.99975	0.00270197	0.00862952
YJL060W	221.403	-1.43196	0.264372	-5.41647	6.08e-08	5.35e-07
YGR005C	144.687	-1.43176	0.209892	-6.8214	9.02e-12	1.46e-10
YLR068W	126.239	-1.43148	0.231456	-6.18469	6.22e-10	7.67e-09
YKL056C	2683.04	-1.43137	0.160265	-8.93129	4.21e-19	1.62e-17
YHR063W-A	197.119	-1.43043	0.186009	-7.69011	1.47e-14	3.3e-13
YER002W	224.83	-1.4297	0.195131	-7.32684	2.36e-13	4.57e-12
YCR051W	88.3135	-1.42944	0.247103	-5.78479	7.26e-09	7.65e-08
YLR192C	176.505	-1.42856	0.212388	-6.72622	1.74e-11	2.7e-10
YIL138C	208.464	-1.42825	0.235821	-6.0565	1.39e-09	1.65e-08
YPR009W	67.2326	-1.42786	0.33239	-4.29574	1.74e-05	9.71e-05
YKL073W	311.453	-1.42731	0.162288	-8.7949	1.43e-18	5.07e-17
YPR143W	162.561	-1.42682	0.201686	-7.07449	1.5e-12	2.69e-11
YFL037W	750.487	-1.42627	0.174137	-8.19049	2.6e-16	7.32e-15
YNL087W	584.275	-1.42395	0.143276	-9.93847	2.83e-23	1.68e-21
YGR138C	115.906	-1.42268	0.523654	-2.71684	0.00659086	0.0185
YDR417C	618.023	-1.42212	0.162029	-8.77699	1.68e-18	5.91e-17
YJL189W	297.55	-1.4209	0.189463	-7.49964	6.4e-14	1.33e-12
YJR139C	938.715	-1.41852	0.139666	-10.1565	3.1e-24	1.97e-22
YJR145C	3864.82	-1.41473	0.135401	-10.4485	1.49e-25	1.19e-23
YDL153C	351.069	-1.41048	0.164341	-8.58264	9.27e-18	3.04e-16
YNL209W	3272.75	-1.40948	0.172545	-8.1688	3.11e-16	8.57e-15
YJL122W	143.898	-1.40917	0.22452	-6.27638	3.47e-10	4.46e-09
YKL202W	27.2039	-1.40604	0.456416	-3.08061	0.00206574	0.00682017
YDR158W	1230.68	-1.40528	0.139536	-10.0711	7.41e-24	4.53e-22
YIL043C	749.405	-1.40455	0.148993	-9.42694	4.22e-21	1.94e-19
YOL109W	1376.18	-1.4039	0.128792	-10.9006	1.15e-27	1.12e-25
YOR006C	131.033	-1.3996	0.234965	-5.95664	2.57e-09	2.91e-08
YGR027C	242.501	-1.39803	0.209211	-6.68238	2.35e-11	3.58e-10
YGR167W	58.62	-1.39488	0.298534	-4.67242	2.98e-06	1.93e-05
YPR142C	71.2989	-1.39377	0.266663	-5.22672	1.73e-07	1.39e-06
YKL117W	198.59	-1.39293	0.190685	-7.30489	2.77e-13	5.31e-12
YOR369C	5429.82	-1.38873	0.146609	-9.47231	2.74e-21	1.3e-19
YOR041C	30.5457	-1.38726	0.418858	-3.312	0.000926312	0.00340071
YDL171C	3754.11	-1.38603	0.11489	-12.064	1.64e-33	2.59e-31
YPL142C	1028.75	-1.38588	0.17115	-8.09743	5.61e-16	1.49e-14
YHR040W	54.2625	-1.38523	0.332194	-4.16993	3.05e-05	0.000159161
YGR118W	2128.16	-1.38437	0.126261	-10.9644	5.67e-28	5.82e-26
YGL232W	82.2248	-1.38262	0.251065	-5.50703	3.65e-08	3.35e-07
YIL148W	2048.53	-1.38211	0.162235	-8.51918	1.61e-17	5.08e-16
YOR293W	1276.9	-1.38128	0.134649	-10.2584	1.09e-24	7.54e-23
YIL019W	105.781	-1.38015	0.24875	-5.54834	2.88e-08	2.72e-07
YGR192C	19596.9	-1.37941	0.172138	-8.0134	1.12e-15	2.84e-14
YNL217W	280.773	-1.37834	0.201627	-6.83606	8.14e-12	1.32e-10
YBR025C	1377.33	-1.37757	0.15137	-9.10072	8.97e-20	3.69e-18
YPL238C	151.224	-1.37686	0.19719	-6.98238	2.9e-12	4.98e-11
YIL052C	653.103	-1.37361	0.187294	-7.33397	2.23e-13	4.37e-12
YGR121C	343.937	-1.37329	0.217387	-6.31725	2.66e-10	3.47e-09
YPR036W	793.616	-1.37229	0.141734	-9.68215	3.59e-22	1.86e-20
YLR441C	3139.04	-1.37087	0.155657	-8.80703	1.29e-18	4.58e-17
YMR290W-A	20.3989	-1.36257	0.464252	-2.93497	0.00333576	0.0103429
YMR186W	4793.02	-1.36158	0.123549	-11.0205	3.04e-28	3.35e-26
YGL103W	6770.7	-1.36016	0.126384	-10.7621	5.2e-27	4.57e-25
YCL058W-A	58.6281	-1.35924	0.314124	-4.32709	1.51e-05	8.54e-05
YPL048W	374.486	-1.35708	0.155669	-8.71773	2.84e-18	9.72e-17
YDL208W	335.759	-1.35095	0.178656	-7.56171	3.98e-14	8.4e-13
YGL078C	402.696	-1.35038	0.184006	-7.3388	2.16e-13	4.23e-12
YBR118W	3464.57	-1.35022	0.19626	-6.87978	5.99e-12	9.99e-11
YGR162W	794.327	-1.34871	0.140281	-9.61435	6.95e-22	3.46e-20
YKL180W	1316.55	-1.34501	0.151486	-8.87875	6.76e-19	2.5e-17
YPR088C	431.257	-1.34499	0.150698	-8.92509	4.45e-19	1.7e-17
YMR269W	36.7776	-1.34261	0.372619	-3.60317	0.000314364	0.00130224
YNL112W	1119.35	-1.34178	0.191027	-7.02403	2.16e-12	3.76e-11
YCL009C	46.123	-1.34087	0.388603	-3.4505	0.000559557	0.00218298
YGL027C	380.617	-1.34066	0.150378	-8.91529	4.87e-19	1.84e-17
YPR062W	197.606	-1.33999	0.220042	-6.08969	1.13e-09	1.35e-08
YJL188C	323.811	-1.33416	0.226478	-5.89092	3.84e-09	4.24e-08
YLR249W	18215.6	-1.333	0.165448	-8.05688	7.83e-16	2.04e-14
YOR051C	267.195	-1.3309	0.180539	-7.37177	1.68e-13	3.33e-12
YFR036W-A	77.6095	-1.33071	0.259531	-5.12736	2.94e-07	2.3e-06
YGR159C	740.417	-1.33017	0.213412	-6.23286	4.58e-10	5.77e-09
YGR094W	1728.47	-1.32916	0.126195	-10.5326	6.11e-26	5.09e-24
YHL013C	115.186	-1.3291	0.231143	-5.75013	8.92e-09	9.13e-08
YEL047C	352.372	-1.32817	0.201825	-6.58081	4.68e-11	6.8e-10
YMR226C	846.838	-1.32603	0.137068	-9.67424	3.88e-22	1.98e-20
YIL142C-A	76.4911	-1.32442	0.273611	-4.8405	1.3e-06	8.97e-06
YGL105W	169.765	-1.3236	0.219708	-6.02438	1.7e-09	1.98e-08
YDR139C	56.5477	-1.32276	0.300257	-4.40542	1.06e-05	6.16e-05
YEL051W	132.195	-1.32181	0.205132	-6.44372	1.17e-10	1.6e-09
YHR034C	58.734	-1.3204	0.312307	-4.2279	2.36e-05	0.000126762
YBR145W	214.029	-1.32003	0.563042	-2.34446	0.0190545	0.0452782
YOL155C	353.524	-1.32001	0.16724	-7.89292	2.95e-15	7.11e-14
YHR183W	1868.98	-1.31647	0.165801	-7.94008	2.02e-15	4.98e-14
YGR245C	349.14	-1.31229	0.173023	-7.58451	3.34e-14	7.12e-13
YMR142C	1620.9	-1.31105	0.156276	-8.38933	4.89e-17	1.48e-15
YBR048W	1287.85	-1.30889	0.164879	-7.93847	2.05e-15	5.03e-14
YOR340C	139.46	-1.30617	0.242107	-5.39501	6.85e-08	5.99e-07
YDL130W	227.827	-1.30585	0.204257	-6.39317	1.62e-10	2.17e-09
YDR502C	317.641	-1.30545	0.169345	-7.70882	1.27e-14	2.89e-13
YDR447C	1448.67	-1.29921	0.13918	-9.33473	1.01e-20	4.59e-19
YML028W	1245.43	-1.29899	0.153111	-8.484	2.18e-17	6.77e-16
YER023W	384.123	-1.29884	0.162408	-7.99739	1.27e-15	3.21e-14
YOR375C	1793.3	-1.29868	0.161714	-8.03074	9.69e-16	2.49e-14
YER023C-A	20.0847	-1.29784	0.504214	-2.57398	0.0100536	0.0264716
YNL292W	108.847	-1.29715	0.224637	-5.77444	7.72e-09	8.07e-08
YOL143C	203.845	-1.29679	0.181685	-7.13759	9.5e-13	1.73e-11
YNL178W	4858.11	-1.29552	0.132772	-9.75748	1.71e-22	9.52e-21
YDL051W	320.354	-1.29452	0.169777	-7.62487	2.44e-14	5.38e-13
YOL093W	125.823	-1.29445	0.218828	-5.91538	3.31e-09	3.68e-08
YIL111W	78.2447	-1.29425	0.302195	-4.28284	1.85e-05	0.000102354
YMR305C	372.826	-1.29408	0.219735	-5.88928	3.88e-09	4.27e-08
YJR010W	177.662	-1.29206	0.5411	-2.38785	0.0169474	0.0410408
YGL106W	100.062	-1.29077	0.252009	-5.12192	3.02e-07	2.36e-06
YLR217W	151.541	-1.2905	0.210254	-6.13782	8.37e-10	1.02e-08
YBR121C	1438.07	-1.28884	0.145518	-8.85691	8.23e-19	3e-17
YML131W	120.898	-1.28852	0.233224	-5.52482	3.3e-08	3.08e-07
YIL127C	122.585	-1.28783	0.223714	-5.75656	8.58e-09	8.86e-08
YDL152W	19.5877	-1.28642	0.50633	-2.54068	0.0110638	0.0286319
YNL016W	132.079	-1.28595	0.207244	-6.20501	5.47e-10	6.85e-09
YDR465C	230.799	-1.28534	0.18923	-6.79247	1.1e-11	1.76e-10
YPL237W	500.208	-1.28472	0.153448	-8.3723	5.65e-17	1.69e-15
YGR145W	262.822	-1.28358	0.171663	-7.47735	7.58e-14	1.55e-12
YMR091C	198.051	-1.28351	0.195505	-6.5651	5.2e-11	7.49e-10
YLR043C	314.446	-1.28298	0.178265	-7.19701	6.15e-13	1.13e-11
YNL215W	92.5349	-1.28254	0.242617	-5.28625	1.25e-07	1.04e-06
YPL079W	829.749	-1.2819	0.156587	-8.18647	2.69e-16	7.5e-15
YML093W	385.606	-1.27822	0.157816	-8.09942	5.52e-16	1.48e-14
YPL043W	421.884	-1.2774	0.161069	-7.93079	2.18e-15	5.33e-14
YER110C	1104.56	-1.27614	0.1463	-8.72278	2.71e-18	9.35e-17
YDR064W	3294.84	-1.27468	0.140615	-9.06504	1.25e-19	5.05e-18
YPL245W	345.186	-1.27391	0.185547	-6.86572	6.62e-12	1.09e-10
YMR230W	1127.4	-1.27355	0.141807	-8.98085	2.69e-19	1.07e-17
YBL077W	267.857	-1.27284	0.184955	-6.88188	5.91e-12	9.92e-11
YLL050C	557.072	-1.27134	0.147365	-8.62718	6.29e-18	2.11e-16
YCL058C	85.8247	-1.26872	0.261255	-4.85626	1.2e-06	8.33e-06
YFL004W	804.686	-1.26843	0.148891	-8.51919	1.61e-17	5.08e-16
YBR127C	1764.14	-1.26598	0.130619	-9.69215	3.26e-22	1.72e-20
YHR019C	470.192	-1.26596	0.213565	-5.92775	3.07e-09	3.44e-08
YGR214W	1545.17	-1.26106	0.150105	-8.40121	4.42e-17	1.35e-15
YJL200C	373.101	-1.26102	0.205837	-6.12631	8.99e-10	1.09e-08
YHR193C	465.988	-1.26015	0.151872	-8.29748	1.06e-16	3.09e-15
YDL061C	37.06	-1.25932	0.361674	-3.48192	0.000497833	0.00196708
YCR031C	585.442	-1.25859	0.168801	-7.45605	8.92e-14	1.81e-12
YJR094W-A	1158.42	-1.25716	0.157457	-7.98416	1.41e-15	3.55e-14
YNL259C	49.5298	-1.25638	0.3268	-3.8445	0.000120798	0.000558172
YMR131C	556.347	-1.25513	0.166372	-7.54413	4.55e-14	9.51e-13
YLR200W	44.9395	-1.25121	0.349742	-3.57753	0.000346859	0.00142346
YKL160W	212.977	-1.25093	0.216976	-5.76528	8.15e-09	8.46e-08
YER060W	119.265	-1.24906	0.253496	-4.92732	8.34e-07	5.97e-06
YDL083C	1104.06	-1.24741	0.135559	-9.20193	3.52e-20	1.5e-18
YNL150W	210.277	-1.24542	0.186448	-6.67972	2.39e-11	3.63e-10
YNR054C	52.7137	-1.24415	0.311455	-3.99466	6.48e-05	0.000318044
YJL177W	1176.18	-1.24283	0.148964	-8.34318	7.23e-17	2.13e-15
YIL169C	473.694	-1.24061	0.148046	-8.37993	5.3e-17	1.59e-15
YMR217W	2006.56	-1.24041	0.163225	-7.59941	2.97e-14	6.48e-13
YAL012W	48.6932	-1.23857	0.327625	-3.78045	0.000156544	0.000706398
YOR091W	181.696	-1.23844	0.192906	-6.41993	1.36e-10	1.84e-09
YLR435W	131.843	-1.23523	0.219573	-5.6256	1.85e-08	1.8e-07
YHR179W	155.598	-1.23185	0.213062	-5.78165	7.4e-09	7.75e-08
YFL018C	289.826	-1.23175	0.189255	-6.5084	7.6e-11	1.07e-09
YER072W	655.679	-1.23018	0.213987	-5.74884	8.99e-09	9.19e-08
YDR060W	1020.72	-1.22799	0.140058	-8.76768	1.82e-18	6.39e-17
YBR171W	94.24	-1.22736	0.23513	-5.21992	1.79e-07	1.44e-06
YBL091C	142.311	-1.22019	0.2148	-5.6806	1.34e-08	1.33e-07
YPR087W	22.6402	-1.21982	0.468558	-2.60335	0.00923163	0.0246764
YPL106C	1692.27	-1.21936	0.121978	-9.99659	1.58e-23	9.44e-22
YKR048C	352.093	-1.21896	0.160675	-7.58649	3.29e-14	7.03e-13
YDR087C	211.728	-1.21883	0.191865	-6.35255	2.12e-10	2.79e-09
YKL021C	282.417	-1.21829	0.166174	-7.33141	2.28e-13	4.44e-12
YMR011W	669.693	-1.21829	0.192158	-6.34002	2.3e-10	3.01e-09
YNL220W	738.321	-1.21713	0.146999	-8.27987	1.23e-16	3.54e-15
YGL030W	1907.03	-1.21687	0.135108	-9.00662	2.12e-19	8.56e-18
YLR185W	116.605	-1.21009	0.251923	-4.80339	1.56e-06	1.06e-05
YDR023W	1170.95	-1.20739	0.125064	-9.65414	4.72e-22	2.39e-20
YLR333C	446.529	-1.20728	0.152781	-7.90204	2.74e-15	6.63e-14
YDL192W	501.942	-1.20623	0.178723	-6.74915	1.49e-11	2.33e-10
YDR361C	192.445	-1.20579	0.194425	-6.20184	5.58e-10	6.98e-09
YBR191W	2763.13	-1.20497	0.147077	-8.19282	2.55e-16	7.22e-15
YLR061W	957.586	-1.20481	0.186679	-6.45389	1.09e-10	1.5e-09
YBR093C	473.947	-1.2043	0.206335	-5.83663	5.33e-09	5.78e-08
YFL039C	1198.43	-1.20364	0.134537	-8.94651	3.67e-19	1.42e-17
YCL054W	533.968	-1.20348	0.140815	-8.54653	1.27e-17	4.09e-16
YAL025C	230.936	-1.2008	0.184449	-6.51018	7.51e-11	1.07e-09
YDL157C	85.6042	-1.19618	0.265416	-4.50681	6.58e-06	4e-05
YMR318C	718.535	-1.19592	0.139539	-8.57054	1.03e-17	3.36e-16
YER056C-A	135.777	-1.19585	0.223815	-5.34304	9.14e-08	7.79e-07
YKL153W	4211.9	-1.19572	0.151808	-7.87656	3.37e-15	8.01e-14
YDL151C	51.2435	-1.1951	0.30761	-3.8851	0.000102289	0.000479109
YCL005W-A	56.9644	-1.19412	0.319319	-3.73959	0.000184318	0.000815603
YLR062C	789.696	-1.19326	0.189931	-6.28259	3.33e-10	4.29e-09
YNL110C	261.791	-1.19229	0.169329	-7.04129	1.9e-12	3.35e-11
YNL162W	1732.42	-1.19218	0.164067	-7.26642	3.69e-13	6.96e-12
YPL019C	1227.71	-1.19063	0.169366	-7.02994	2.07e-12	3.62e-11
YJR123W	4246.3	-1.19027	0.138473	-8.59564	8.28e-18	2.73e-16
YBR218C	893.887	-1.19	0.146684	-8.11265	4.95e-16	1.33e-14
YIL063C	220.462	-1.18995	0.216537	-5.49537	3.9e-08	3.57e-07
YGR103W	728.027	-1.1894	0.150186	-7.91953	2.38e-15	5.81e-14
YMR215W	180.12	-1.18933	0.21616	-5.50209	3.75e-08	3.44e-07
YLR197W	1051.32	-1.18845	0.15332	-7.75141	9.09e-15	2.08e-13
YDR418W	733.356	-1.18705	0.167851	-7.07204	1.53e-12	2.72e-11
YMR292W	126.909	-1.18333	0.213691	-5.53758	3.07e-08	2.87e-07
YLL034C	366.187	-1.18251	0.161791	-7.30886	2.69e-13	5.17e-12
YML014W	50.8245	-1.18215	0.309731	-3.8167	0.00013525	0.000620298
YLR051C	230.22	-1.18163	0.184852	-6.39228	1.63e-10	2.18e-09
YDR167W	142.172	-1.18133	0.225454	-5.23979	1.61e-07	1.31e-06
YGR152C	89.0248	-1.17929	0.258976	-4.55367	5.27e-06	3.26e-05
YAL038W	8143.94	-1.17901	0.141738	-8.31822	8.93e-17	2.61e-15
YNL132W	311.663	-1.17871	0.182027	-6.47543	9.45e-11	1.31e-09
YPR038W	21.9471	-1.1787	0.459726	-2.56392	0.0103497	0.027101
YHR021C	1106.77	-1.17826	0.178962	-6.58384	4.58e-11	6.68e-10
YOR096W	3719.18	-1.17782	0.14046	-8.38543	5.05e-17	1.53e-15
YDR056C	129.745	-1.17546	0.21042	-5.58626	2.32e-08	2.22e-07
YEL026W	61.0622	-1.17335	0.307838	-3.81157	0.000138087	0.000630497
YCR034W	226.137	-1.17025	0.237895	-4.91918	8.69e-07	6.21e-06
YBR267W	223.815	-1.17	0.1873	-6.24664	4.19e-10	5.34e-09
YFR044C	602.813	-1.16958	0.157458	-7.42788	1.1e-13	2.22e-12
YMR193C-A	70.6522	-1.16887	0.382585	-3.0552	0.00224911	0.00735075
YDR120C	343.61	-1.16876	0.157132	-7.43808	1.02e-13	2.06e-12
YMR143W	644.652	-1.16853	0.174154	-6.70976	1.95e-11	3e-10
YPL266W	273.027	-1.16557	0.168553	-6.91517	4.67e-12	7.87e-11
YJL136C	684.649	-1.16316	0.160022	-7.26876	3.63e-13	6.86e-12
YHR063C	275.948	-1.16247	0.175454	-6.62548	3.46e-11	5.12e-10
YDL021W	46.242	-1.16211	0.457201	-2.5418	0.0110283	0.0285745
YHR128W	182.537	-1.16086	0.196028	-5.92191	3.18e-09	3.55e-08
YKR094C	1494.33	-1.16003	0.143968	-8.05754	7.78e-16	2.03e-14
YJR137C	714.697	-1.15724	0.41984	-2.75639	0.00584424	0.0166777
YDL181W	28.6791	-1.15724	0.486606	-2.37819	0.0173978	0.041989
YEL021W	128.85	-1.15718	0.2128	-5.43787	5.39e-08	4.79e-07
YGL153W	84.7659	-1.15607	0.291443	-3.96672	7.29e-05	0.000352286
YLR106C	2454.37	-1.15545	0.127252	-9.08002	1.09e-19	4.43e-18
YOR310C	731.394	-1.15342	0.155572	-7.41402	1.23e-13	2.45e-12
YLR231C	79.4741	-1.1531	0.264784	-4.35485	1.33e-05	7.61e-05
YLR020C	261.694	-1.15303	0.173005	-6.66469	2.65e-11	4e-10
YCL011C	455.011	-1.15282	0.154164	-7.47789	7.55e-14	1.55e-12
YOL080C	86.2357	-1.15071	0.262223	-4.38827	1.14e-05	6.61e-05
YML105C	144.036	-1.15044	0.207449	-5.54566	2.93e-08	2.76e-07
YGL120C	333.139	-1.14813	0.200413	-5.72883	1.01e-08	1.03e-07
YLL026W	1494.81	-1.14699	0.416403	-2.75452	0.00587777	0.0167347
YJR144W	152.187	-1.14694	0.218175	-5.25698	1.46e-07	1.2e-06
YLR401C	90.0581	-1.14508	0.247004	-4.63587	3.55e-06	2.26e-05
YHR064C	1189.22	-1.14403	0.163708	-6.98822	2.78e-12	4.8e-11
YGR160W	221.965	-1.14383	0.216771	-5.27664	1.32e-07	1.09e-06
YML051W	201.065	-1.1435	0.211877	-5.39701	6.78e-08	5.93e-07
YAL023C	216.607	-1.14198	0.197798	-5.77345	7.77e-09	8.09e-08
YOR341W	1889.41	-1.14132	0.151526	-7.53218	4.99e-14	1.04e-12
YDR324C	594.502	-1.14113	0.155958	-7.31686	2.54e-13	4.89e-12
YLR325C	814.235	-1.13788	0.187956	-6.05399	1.41e-09	1.67e-08
YJL050W	673.364	-1.13557	0.168841	-6.72566	1.75e-11	2.7e-10
YOR294W	141.251	-1.13491	0.214276	-5.29647	1.18e-07	9.86e-07
YGL029W	59.4141	-1.134	0.295342	-3.83962	0.000123223	0.000568521
YER019C-A	192.853	-1.13359	0.210129	-5.39475	6.86e-08	5.99e-07
YPL218W	511.687	-1.1316	0.140894	-8.03156	9.62e-16	2.48e-14
YPR167C	80.3073	-1.12941	0.335443	-3.36693	0.000760094	0.00286208
YDR083W	218.142	-1.12829	0.183799	-6.13874	8.32e-10	1.02e-08
YGL099W	181.572	-1.12583	0.20193	-5.57535	2.47e-08	2.34e-07
YDR304C	337.114	-1.1248	0.169255	-6.64557	3.02e-11	4.49e-10
YPR037C	56.6715	-1.12275	0.307864	-3.64688	0.00026544	0.00113387
YMR290C	293.666	-1.12234	0.203018	-5.52826	3.23e-08	3.03e-07
YNL255C	577.245	-1.12106	0.151127	-7.41797	1.19e-13	2.39e-12
YNL246W	91.1726	-1.11826	0.240899	-4.64202	3.45e-06	2.2e-05
YMR049C	411.86	-1.11797	0.165806	-6.74262	1.56e-11	2.42e-10
YOR239W	99.6417	-1.11778	0.251945	-4.43661	9.14e-06	5.4e-05
YDR050C	4454.79	-1.11763	0.125574	-8.90019	5.57e-19	2.07e-17
YOR217W	317.299	-1.11677	0.177212	-6.30186	2.94e-10	3.81e-09
YOR276W	445.488	-1.11624	0.186045	-5.99982	1.98e-09	2.27e-08
YCR016W	133.985	-1.11526	0.217231	-5.13397	2.84e-07	2.22e-06
YHL033C	704.753	-1.11327	0.169931	-6.55127	5.71e-11	8.16e-10
YOR335C	1198.92	-1.11278	0.131715	-8.44836	2.95e-17	9.15e-16
YML012W	496.907	-1.11253	0.156684	-7.10049	1.24e-12	2.25e-11
YGR271C-A	208.734	-1.11237	0.184513	-6.02869	1.65e-09	1.94e-08
YNR050C	401.272	-1.11122	0.211359	-5.2575	1.46e-07	1.2e-06
YIR026C	101.729	-1.11095	0.263849	-4.21056	2.55e-05	0.000136065
YCR052W	88.6363	-1.1069	0.26033	-4.25192	2.12e-05	0.000115715
YJR143C	930.426	-1.10552	0.164724	-6.71136	1.93e-11	2.97e-10
YHR215W	172.403	-1.10444	0.254242	-4.34406	1.4e-05	7.93e-05
YER165W	678.201	-1.10336	0.14562	-7.57696	3.54e-14	7.52e-13
Q0130	2428.34	-1.10316	0.158635	-6.95408	3.55e-12	6.06e-11
YKL151C	183.668	-1.10297	0.305262	-3.61319	0.000302453	0.00125882
YJL138C	477.164	-1.10177	0.169921	-6.484	8.93e-11	1.24e-09
YPL146C	284.258	-1.10074	0.162047	-6.79268	1.1e-11	1.76e-10
YAL037C-B	3024.31	-1.0993	0.148489	-7.40321	1.33e-13	2.65e-12
YBR164C	163.932	-1.098	0.196044	-5.60077	2.13e-08	2.06e-07
YMR297W	1355.73	-1.09671	0.149371	-7.34223	2.1e-13	4.14e-12
YHR060W	79.9283	-1.09568	0.262106	-4.18031	2.91e-05	0.000153238
YGL102C	4880.06	-1.09476	0.150755	-7.26186	3.82e-13	7.13e-12
YCL035C	108.248	-1.09426	0.278657	-3.92693	8.6e-05	0.000409213
YDR518W	112.53	-1.09091	0.230549	-4.73179	2.23e-06	1.48e-05
YMR202W	1055.71	-1.09069	0.133455	-8.17272	3.02e-16	8.33e-15
YDR328C	180.785	-1.09019	0.185073	-5.89061	3.85e-09	4.24e-08
YOR312C	2092.92	-1.08983	0.125428	-8.68886	3.66e-18	1.23e-16
YBR111C	218.282	-1.08889	0.206931	-5.26207	1.42e-07	1.17e-06
YGR280C	31.4707	-1.0851	0.392226	-2.76652	0.00566573	0.0162284
YGR115C	97.5338	-1.08462	0.267064	-4.06129	4.88e-05	0.00024537
YML010W	388.345	-1.0844	0.168593	-6.43209	1.26e-10	1.71e-09
YOR042W	256.879	-1.08412	0.206554	-5.24861	1.53e-07	1.25e-06
YDL099W	150.439	-1.08328	0.214787	-5.04348	4.57e-07	3.44e-06
YGL019W	178.874	-1.08235	0.20236	-5.34862	8.86e-08	7.58e-07
YEL053W-A	701.704	-1.0823	0.155825	-6.94559	3.77e-12	6.42e-11
YER001W	518.698	-1.08187	0.201913	-5.35811	8.41e-08	7.23e-07
YCR013C	6809.03	-1.08107	0.129276	-8.36253	6.14e-17	1.83e-15
YGL202W	290.432	-1.08043	0.237098	-4.55688	5.19e-06	3.22e-05
YDL031W	415.962	-1.07895	0.152652	-7.06803	1.57e-12	2.79e-11
YJR147W	244.054	-1.07818	0.216514	-4.97974	6.37e-07	4.68e-06
YOL120C	3976.19	-1.07721	0.13948	-7.72305	1.14e-14	2.59e-13
YOL016C	348.722	-1.07536	0.447069	-2.40536	0.0161566	0.0392856
YPR112C	484.165	-1.07443	0.147909	-7.2641	3.76e-13	7.04e-12
YOR323C	168.736	-1.07322	0.213893	-5.01754	5.23e-07	3.9e-06
YOR285W	511.786	-1.07128	0.236549	-4.52878	5.93e-06	3.63e-05
YPL160W	1707.06	-1.07117	0.139406	-7.68387	1.54e-14	3.45e-13
YDR007W	501.926	-1.07112	0.171825	-6.23377	4.55e-10	5.75e-09
YGR116W	691.988	-1.06976	0.131817	-8.11549	4.84e-16	1.31e-14
YER003C	181.232	-1.06944	0.201535	-5.30647	1.12e-07	9.37e-07
YNR032C-A	36.2406	-1.06932	0.364735	-2.93178	0.00337025	0.0104341
YKL182W	5967.57	-1.06929	0.119492	-8.94862	3.6e-19	1.4e-17
YLR344W	750.539	-1.06807	0.151572	-7.0466	1.83e-12	3.24e-11
YDR037W	1345.21	-1.06705	0.151344	-7.05047	1.78e-12	3.16e-11
YPR190C	141.471	-1.06652	0.229483	-4.64748	3.36e-06	2.15e-05
YCL030C	782.888	-1.06651	0.377866	-2.82245	0.00476582	0.0139955
YGR240C	2928.07	-1.06631	0.128548	-8.29505	1.09e-16	3.14e-15
YDR226W	696.692	-1.06616	0.134667	-7.91702	2.43e-15	5.9e-14
YDR321W	400.199	-1.06606	0.176812	-6.02935	1.65e-09	1.93e-08
YJR002W	348.49	-1.06492	0.162252	-6.56339	5.26e-11	7.56e-10
YPL131W	2300.68	-1.06295	0.146321	-7.26452	3.74e-13	7.04e-12
YDR149C	93.2132	-1.06262	0.243204	-4.36927	1.25e-05	7.15e-05
YJL145W	194.587	-1.05908	0.182394	-5.80652	6.38e-09	6.83e-08
YGR260W	276.571	-1.05804	0.191534	-5.52405	3.31e-08	3.08e-07
YJL123C	286.228	-1.05793	0.175937	-6.01308	1.82e-09	2.11e-08
YKL143W	198.567	-1.05629	0.188201	-5.61255	1.99e-08	1.93e-07
YBR162W-A	76.032	-1.05555	0.279504	-3.77652	0.000159037	0.000716596
YJR112W	40.3637	-1.05427	0.36622	-2.87877	0.00399224	0.012029
YPR129W	36.9789	-1.05377	0.359896	-2.928	0.00341149	0.0105458
YIL074C	427.025	-1.05374	0.202757	-5.19704	2.02e-07	1.62e-06
YLR214W	2142.99	-1.05367	0.36485	-2.88796	0.00387749	0.0117391
YBR266C	36.35	-1.05357	0.376158	-2.80086	0.00509661	0.0148507
YJR016C	2077.18	-1.05225	0.144408	-7.28669	3.18e-13	6.06e-12
YPR010C-A	26.5124	-1.05165	0.446041	-2.35774	0.0183864	0.0439961
YDR086C	38.2283	-1.05122	0.355698	-2.95538	0.00312281	0.0097661
YER043C	652.383	-1.05066	0.159861	-6.57236	4.95e-11	7.17e-10
YDL081C	1446.9	-1.05052	0.164494	-6.38637	1.7e-10	2.26e-09
YBL098W	162.786	-1.05037	0.20763	-5.05885	4.22e-07	3.19e-06
YDR432W	199.402	-1.05023	0.216038	-4.8613	1.17e-06	8.14e-06
YIL065C	40.9318	-1.04973	0.352907	-2.97452	0.00293444	0.00925211
YNL002C	272.508	-1.04958	0.186485	-5.62823	1.82e-08	1.78e-07
YER006W	161.742	-1.04927	0.213828	-4.90709	9.24e-07	6.56e-06
YLR314C	297.915	-1.04777	0.162715	-6.4393	1.2e-10	1.64e-09
YKR071C	437.356	-1.04648	0.162929	-6.42291	1.34e-10	1.81e-09
YNL241C	342.25	-1.04575	0.163841	-6.38273	1.74e-10	2.31e-09
YNL069C	2251.21	-1.04565	0.164325	-6.36329	1.97e-10	2.61e-09
YDR170C	673.815	-1.04324	0.149933	-6.95802	3.45e-12	5.91e-11
YKL081W	1152.48	-1.04295	0.161554	-6.45576	1.08e-10	1.48e-09
YOR281C	149.718	-1.04284	0.210132	-4.96282	6.95e-07	5.06e-06
YPL273W	401.108	-1.0424	0.165127	-6.31274	2.74e-10	3.56e-09
YDL050C	46.5821	-1.0424	0.357009	-2.91981	0.00350247	0.0107932
YGR178C	514.791	-1.04189	0.148531	-7.01459	2.31e-12	4.02e-11
YDL103C	163.277	-1.04122	0.200834	-5.18448	2.17e-07	1.73e-06
YOR007C	898.149	-1.04049	0.130864	-7.9509	1.85e-15	4.6e-14
YBR142W	295.959	-1.03988	0.2082	-4.9946	5.9e-07	4.36e-06
YJL033W	288.368	-1.03934	0.179496	-5.79033	7.03e-09	7.41e-08
YPR074C	2577.04	-1.03835	0.157877	-6.57695	4.8e-11	6.96e-10
YFL023W	126.44	-1.03609	0.225413	-4.59642	4.3e-06	2.7e-05
YBL076C	2547.61	-1.0359	0.127053	-8.15328	3.54e-16	9.66e-15
YLR126C	53.5823	-1.0353	0.318937	-3.24609	0.00117	0.00417354
YIL142W	709.385	-1.03444	0.13685	-7.55888	4.07e-14	8.55e-13
YLR216C	670.101	-1.03091	0.14288	-7.21516	5.39e-13	9.91e-12
YCR012W	15599.4	-1.0293	0.135473	-7.59782	3.01e-14	6.51e-13
YFR047C	166.745	-1.02698	0.199929	-5.13674	2.8e-07	2.2e-06
YOR168W	753.466	-1.02624	0.134824	-7.61174	2.7e-14	5.92e-13
YLL018C	117.185	-1.02456	0.232612	-4.40456	1.06e-05	6.18e-05
YOR046C	335.114	-1.02437	0.154661	-6.62332	3.51e-11	5.18e-10
YDL096C	89.0651	-1.022	0.240545	-4.24871	2.15e-05	0.000117141
YHR025W	69.0733	-1.02011	0.264583	-3.85555	0.000115471	0.000535564
YPL078C	252.634	-1.01869	0.222432	-4.57977	4.65e-06	2.91e-05
YER049W	592.402	-1.01863	0.15889	-6.41095	1.45e-10	1.95e-09
YMR304C-A	38.7213	-1.01854	0.394728	-2.58036	0.00986978	0.0260721
YDR245W	404.946	-1.01801	0.176883	-5.75524	8.65e-09	8.9e-08
YDR135C	1407.39	-1.01772	0.123417	-8.24622	1.63e-16	4.67e-15
YDL100C	419.522	-1.01627	0.146496	-6.93717	4e-12	6.79e-11
YLR351C	215.978	-1.01489	0.204113	-4.97221	6.62e-07	4.85e-06
YOR356W	270.811	-1.0142	0.188451	-5.38178	7.38e-08	6.42e-07
YJR017C	33.553	-1.01303	0.382912	-2.64559	0.00815485	0.0221536
YBR261C	39.8531	-1.01214	0.350007	-2.89178	0.00383067	0.0116431
YFR037C	255.452	-1.01006	0.167602	-6.0265	1.68e-09	1.96e-08
YDR341C	1097.67	-1.00946	0.147865	-6.82689	8.68e-12	1.41e-10
YOR004W	149.258	-1.00924	0.19899	-5.07181	3.94e-07	3e-06
YBR205W	292.266	-1.00839	0.159403	-6.32605	2.52e-10	3.28e-09
YOL101C	46.5037	-1.00668	0.37553	-2.68069	0.0073471	0.0202629
YLR221C	151.224	-1.00537	0.199077	-5.05016	4.41e-07	3.33e-06
YOR169C	149.421	-1.00514	0.221576	-4.53635	5.72e-06	3.52e-05
YKR043C	607.279	-1.00468	0.146282	-6.86811	6.51e-12	1.08e-10
YHR203C	2320.52	-1.00441	0.140777	-7.13476	9.7e-13	1.76e-11
YBR162C	565.46	-1.00392	0.158161	-6.34744	2.19e-10	2.88e-09
YBR104W	207.19	-1.00371	0.207661	-4.83342	1.34e-06	9.26e-06
YFL038C	432.658	-1.00222	0.153804	-6.51625	7.21e-11	1.03e-09
YGR275W	59.0059	-1.0019	0.311222	-3.21924	0.00128531	0.00451431
YOR326W	1005.47	-1.00063	0.145434	-6.88031	5.97e-12	9.98e-11
YGL134W	114.66	1.00131	0.250921	3.99053	6.59e-05	0.000322509
YDR055W	783.817	1.00149	0.153867	6.50881	7.57e-11	1.07e-09
YOL146W	81.6652	1.00293	0.290278	3.45506	0.000550177	0.00214911
YDL079C	110.627	1.00317	0.308088	3.25612	0.00112947	0.00404537
YLR404W	96.0295	1.0048	0.277717	3.61807	0.000296812	0.00123869
YMR253C	191.805	1.00485	0.213012	4.71733	2.39e-06	1.58e-05
YLR098C	127.482	1.00542	0.244137	4.11827	3.82e-05	0.000194618
YNR045W	118.663	1.00577	0.259234	3.8798	0.000104544	0.00048819
YNR069C	79.6015	1.00631	0.306032	3.28825	0.00100814	0.00366185
YPL109C	131.819	1.00654	0.252597	3.98478	6.75e-05	0.00032938
YGR065C	348.87	1.00703	0.189654	5.30983	1.1e-07	9.24e-07
YDR528W	35.1498	1.00775	0.414259	2.43266	0.0149885	0.0369852
YDR384C	43.0131	1.00776	0.344695	2.92364	0.00345969	0.0106788
YMR127C	103.168	1.00964	0.250363	4.03271	5.51e-05	0.000274534
YDR374W-A	36.1902	1.00967	0.399597	2.52672	0.0115133	0.0296318
YIL082W	173.783	1.01155	0.218691	4.62546	3.74e-06	2.37e-05
YFR005C	229.593	1.01236	0.178034	5.6863	1.3e-08	1.3e-07
YDL223C	103.178	1.01252	0.284377	3.56049	0.000370167	0.00151307
YNL249C	137.811	1.01254	0.224266	4.5149	6.33e-06	3.85e-05
YHR143W	202.725	1.01706	0.214319	4.74554	2.08e-06	1.39e-05
YBR021W	213.857	1.01742	0.206446	4.92828	8.3e-07	5.95e-06
YPR021C	186.268	1.0176	0.205284	4.95703	7.16e-07	5.2e-06
YMR023C	137.853	1.0186	0.238532	4.27026	1.95e-05	0.00010784
YBR156C	63.5337	1.01927	0.3232	3.15369	0.00161218	0.00550857
YPL269W	60.6763	1.02155	0.319409	3.19824	0.0013827	0.00480168
YOR156C	36.678	1.02277	0.387262	2.64104	0.00826521	0.0224238
YBR033W	103.003	1.02303	0.269115	3.80147	0.000143842	0.000653383
YNR039C	59.4475	1.02387	0.327303	3.1282	0.00175883	0.00593975
YMR037C	73.8389	1.02452	0.334921	3.05898	0.00222094	0.00726639
YPL136W	32.9442	1.02624	0.433509	2.36729	0.0179187	0.0431113
YER115C	57.7559	1.02975	0.351057	2.9333	0.00335383	0.0103885
YDL107W	93.9663	1.03123	0.29551	3.48967	0.000483613	0.00191827
YPR030W	150.445	1.03254	0.246384	4.19079	2.78e-05	0.000147324
YGL063W	27.4773	1.03462	0.444154	2.32942	0.0198366	0.0468298
YBR217W	47.1279	1.0349	0.358746	2.88478	0.0039169	0.011841
YOR298C-A	950.16	1.03499	0.135975	7.61158	2.71e-14	5.92e-13
YBR138C	50.8956	1.03575	0.365638	2.83271	0.00461558	0.0136388
YJL100W	101.241	1.03601	0.265666	3.89968	9.63e-05	0.000453906
YKR087C	179.22	1.03678	0.208947	4.96192	6.98e-07	5.08e-06
YLR173W	227.045	1.03914	0.221144	4.69892	2.62e-06	1.72e-05
YJR136C	161.716	1.04027	0.221996	4.68601	2.79e-06	1.82e-05
YGR247W	95.3833	1.04032	0.270145	3.85098	0.000117644	0.000544823
YPL005W	109.62	1.04107	0.26275	3.96222	7.43e-05	0.000358391
YJL180C	137.274	1.04266	0.226315	4.60714	4.08e-06	2.57e-05
YHR033W	75.0449	1.04613	0.310345	3.37086	0.000749326	0.00282498
YDR265W	94.1685	1.04651	0.277432	3.77211	0.000161871	0.000727772
YIL134W	186.033	1.04677	0.215937	4.84755	1.25e-06	8.68e-06
YNL196C	65.4434	1.04677	0.349655	2.99373	0.00275587	0.00874725
YBR195C	84.3016	1.0515	0.299424	3.51173	0.000445196	0.0017831
YDR406W	495.759	1.05176	0.178106	5.90526	3.52e-09	3.9e-08
YGL144C	78.5269	1.05234	0.297337	3.53921	0.000401319	0.00162638
YCL039W	141.446	1.05416	0.251045	4.1991	2.68e-05	0.000142272
YLR149C	139.007	1.0549	0.299265	3.52498	0.000423516	0.00170402
YNL011C	140.47	1.05571	0.246492	4.28295	1.84e-05	0.000102354
YOR134W	83.4914	1.0613	0.312784	3.39308	0.000691119	0.00263129
YHR075C	48.1049	1.06163	0.399415	2.65796	0.00786144	0.0214891
YOL154W	36.053	1.06284	0.449044	2.36689	0.0179381	0.043141
YLL033W	56.3951	1.06342	0.347316	3.06184	0.00219981	0.00721258
YKL170W	67.0197	1.06546	0.305553	3.48699	0.000488493	0.00193514
YBR008C	90.4854	1.06584	0.269268	3.9583	7.55e-05	0.000363799
YHL028W	37.4241	1.06616	0.427185	2.49578	0.012568	0.0319461
YJL105W	63.6537	1.06878	0.341802	3.12691	0.00176654	0.00595349
YOL100W	144.849	1.07037	0.225827	4.73977	2.14e-06	1.43e-05
YJL149W	98.2856	1.07317	0.269171	3.98695	6.69e-05	0.000326643
YKL070W	48.7364	1.07348	0.358055	2.99809	0.00271675	0.00866773
YPL159C	74.4428	1.07438	0.316714	3.39227	0.000693164	0.0026367
YLR064W	36.4036	1.07514	0.41037	2.61992	0.00879503	0.023715
YPL057C	207.006	1.07641	0.191943	5.60796	2.05e-08	1.98e-07
YBR019C	35.8431	1.07794	0.410101	2.62847	0.00857693	0.0231878
YDL211C	35.0282	1.08068	0.434187	2.48897	0.0128115	0.032458
YCR100C	85.111	1.08097	0.312541	3.45864	0.000542918	0.00212479
YDR309C	44.0926	1.08112	0.363539	2.97386	0.00294079	0.00926741
YDR511W	33.7517	1.08173	0.402817	2.68541	0.00724416	0.0200328
YDR336W	129.491	1.08268	0.243607	4.44435	8.82e-06	5.23e-05
YBR185C	47.3709	1.08303	0.360689	3.00267	0.00267625	0.00856065
YOR019W	112.409	1.08309	0.263741	4.10666	4.01e-05	0.000203987
YPL236C	139.064	1.08342	0.242571	4.4664	7.95e-06	4.77e-05
YER064C	260.173	1.08491	0.210347	5.15769	2.5e-07	1.98e-06
YDL109C	71.0012	1.08609	0.300245	3.61735	0.000297629	0.00124126
YDL138W	201.182	1.08674	0.199354	5.45129	5e-08	4.46e-07
YER101C	61.9515	1.08753	0.353539	3.07612	0.00209717	0.00690911
YJL096W	78.7572	1.08761	0.269847	4.03048	5.57e-05	0.000276922
YPR001W	101.255	1.08953	0.294242	3.70283	0.000213204	0.000930729
YAL048C	234.163	1.09267	0.190009	5.75059	8.89e-09	9.12e-08
YCR106W	208.686	1.09269	0.208549	5.23951	1.61e-07	1.31e-06
YPL149W	175.998	1.09425	0.221296	4.94475	7.62e-07	5.51e-06
YPL095C	161.208	1.09456	0.219931	4.97684	6.46e-07	4.74e-06
YOL023W	53.6651	1.09503	0.338798	3.23211	0.00122882	0.00434812
YNL063W	119.167	1.09982	0.246322	4.46497	8.01e-06	4.79e-05
YGL235W	40.8998	1.10117	0.441566	2.49378	0.0126391	0.032087
YDL231C	607.899	1.10236	0.147389	7.47925	7.47e-14	1.54e-12
YPR027C	37.5475	1.10354	0.380662	2.89899	0.00374367	0.0114181
YIR011C	323.574	1.10374	0.170036	6.4912	8.52e-11	1.19e-09
YML025C	61.35	1.106	0.344991	3.20589	0.00134647	0.00468907
YMR166C	84.6174	1.10626	0.283649	3.90011	9.61e-05	0.000453451
YGR036C	86.416	1.10648	0.276971	3.99495	6.47e-05	0.000318044
YDL206W	214.174	1.10912	0.22584	4.91108	9.06e-07	6.45e-06
YLR166C	465.004	1.11027	0.151717	7.31806	2.52e-13	4.86e-12
YDR069C	167.065	1.11299	0.22232	5.00626	5.55e-07	4.12e-06
YER047C	111.977	1.11512	0.256302	4.35081	1.36e-05	7.72e-05
YPL267W	63.8041	1.11636	0.305669	3.65219	0.000260011	0.00111145
YLR246W	238.228	1.11712	0.196118	5.69618	1.23e-08	1.23e-07
YJR114W	85.3619	1.11763	0.269814	4.14223	3.44e-05	0.000177856
YHR150W	108.435	1.11786	0.256918	4.35106	1.35e-05	7.72e-05
YJR039W	272.871	1.1204	0.193741	5.78296	7.34e-09	7.72e-08
YJR119C	109.051	1.12081	0.271935	4.12162	3.76e-05	0.000192401
YIL072W	57.1828	1.12148	0.362405	3.09455	0.0019711	0.00654628
YKR004C	64.5296	1.12163	0.315899	3.55061	0.000384338	0.00156477
YLR382C	74.1987	1.12223	0.291194	3.85388	0.000116262	0.000538827
YKR106W	35.035	1.12651	0.39437	2.85648	0.00428364	0.0127681
YDR151C	88.819	1.12666	0.299807	3.75795	0.000171312	0.00076575
YGR288W	117.569	1.12677	0.258312	4.36203	1.29e-05	7.37e-05
YDR538W	49.6191	1.1273	0.350448	3.21673	0.00129659	0.00453844
YCR027C	49.0613	1.12761	0.348239	3.23803	0.0012036	0.00427113
YLR168C	216.479	1.1324	0.227894	4.96899	6.73e-07	4.92e-06
YLR152C	202.64	1.13453	0.20792	5.45655	4.85e-08	4.35e-07
YLR132C	28.0831	1.13483	0.45554	2.49117	0.0127322	0.0322835
YOR047C	157.44	1.13832	0.221257	5.14478	2.68e-07	2.11e-06
YLL063C	68.8622	1.13871	0.335813	3.39091	0.000696601	0.00264726
YOR135C	166.843	1.13893	0.221577	5.14012	2.75e-07	2.16e-06
YOL118C	146.299	1.14184	0.268977	4.24513	2.18e-05	0.000118646
YDR501W	52.0853	1.14185	0.366881	3.11232	0.00185621	0.00621831
YLR394W	28.4424	1.1435	0.454177	2.51774	0.0118109	0.0303344
YKR009C	135.605	1.14383	0.259023	4.41594	1.01e-05	5.89e-05
YBL019W	139.273	1.14427	0.255245	4.48304	7.36e-06	4.43e-05
YLR273C	59.0353	1.14445	0.329711	3.47105	0.000518424	0.00203799
YBR262C	52.046	1.14547	0.399073	2.87032	0.00410062	0.0123119
YLR408C	28.6424	1.14588	0.497481	2.30336	0.0212584	0.0495391
YNR056C	75.9195	1.14598	0.33783	3.39218	0.000693395	0.0026367
YDL154W	93.5472	1.14953	0.275205	4.177	2.95e-05	0.000155083
YDR537C	41.8994	1.15089	0.374962	3.06934	0.00214532	0.00705265
YDR065W	91.2385	1.15151	0.293389	3.92488	8.68e-05	0.000412397
YLR312C	42.2126	1.1519	0.433681	2.6561	0.00790495	0.0215889
YLR263W	94.6252	1.15299	0.348117	3.31208	0.00092605	0.00340071
YPL172C	197.191	1.15557	0.206242	5.60299	2.11e-08	2.03e-07
YBR037C	90.4591	1.15696	0.259581	4.45704	8.31e-06	4.96e-05
YOR192C	30.4618	1.15809	0.446273	2.59502	0.00945866	0.0251741
YFL044C	146.378	1.15904	0.215349	5.38216	7.36e-08	6.42e-07
YML041C	125.051	1.16029	0.244564	4.74434	2.09e-06	1.4e-05
YNL083W	243.172	1.16347	0.205836	5.6524	1.58e-08	1.56e-07
YDL105W	45.0385	1.16359	0.372239	3.12594	0.00177241	0.00596349
YIL117C	318.093	1.17041	0.17873	6.54845	5.81e-11	8.3e-10
YEL062W	101.082	1.17176	0.27241	4.30147	1.7e-05	9.49e-05
YIL049W	41.8657	1.17186	0.39448	2.97063	0.00297185	0.0093414
YMR135C	180.338	1.17422	0.233372	5.03153	4.87e-07	3.64e-06
YIL120W	95.4355	1.17469	0.297839	3.94405	8.01e-05	0.00038312
YDR009W	50.8892	1.17616	0.376	3.12807	0.00175957	0.00593975
YNL073W	304.042	1.17745	0.174607	6.74342	1.55e-11	2.41e-10
YMR025W	38.6987	1.18098	0.40656	2.9048	0.00367484	0.0112583
YKL222C	118.627	1.18201	0.24712	4.78315	1.73e-06	1.17e-05
YOR136W	581.025	1.18324	0.141691	8.35089	6.77e-17	2.01e-15
YML107C	197.243	1.18415	0.221552	5.34478	9.05e-08	7.73e-07
YIL042C	61.077	1.18591	0.317998	3.7293	0.000192015	0.000846018
YIL006W	70.3128	1.18883	0.315644	3.76637	0.000165639	0.000744167
YGL224C	181.24	1.18896	0.21022	5.6558	1.55e-08	1.54e-07
YBL089W	283.608	1.19286	0.190427	6.2641	3.75e-10	4.8e-09
YJL194W	176.474	1.19328	0.21998	5.42448	5.81e-08	5.14e-07
YJL146W	147.709	1.1965	0.228921	5.22671	1.73e-07	1.39e-06
YGR289C	157.35	1.19708	0.27404	4.36825	1.25e-05	7.18e-05
YPL014W	30.5413	1.19803	0.479996	2.49591	0.0125636	0.0319461
YNR058W	75.1466	1.1986	0.319467	3.75188	0.000175513	0.000780562
YNL158W	70.5277	1.19904	0.305243	3.92813	8.56e-05	0.000407806
YMR104C	305.346	1.20124	0.177533	6.76632	1.32e-11	2.09e-10
YMR252C	42.5552	1.20125	0.38793	3.09656	0.00195779	0.00650908
YLR205C	142.852	1.20182	0.250104	4.80528	1.55e-06	1.05e-05
YNL008C	239.285	1.20182	0.197294	6.09152	1.12e-09	1.34e-08
YPL144W	103.441	1.20537	0.257239	4.6858	2.79e-06	1.82e-05
YDR022C	29.9929	1.20628	0.454465	2.6543	0.00794742	0.0216953
YKL188C	160.125	1.2063	0.250283	4.81976	1.44e-06	9.83e-06
YGR062C	159.509	1.20765	0.231001	5.22789	1.71e-07	1.39e-06
YPR155C	145.793	1.20942	0.226577	5.33778	9.41e-08	7.99e-07
YOR030W	199.601	1.21062	0.201698	6.00214	1.95e-09	2.24e-08
YJL064W	35.6711	1.21066	0.468421	2.58455	0.00975071	0.0258287
YFL055W	63.5215	1.21069	0.33054	3.66275	0.00024952	0.00107031
YOL128C	214.44	1.21191	0.213252	5.68298	1.32e-08	1.32e-07
YHR048W	123.494	1.21221	0.235422	5.14909	2.62e-07	2.07e-06
YOL067C	52.694	1.21295	0.348682	3.47867	0.000503901	0.00198596
YBR223C	29.2401	1.21299	0.484568	2.50324	0.0123062	0.031397
YPL111W	318.134	1.21413	0.177534	6.83884	7.98e-12	1.31e-10
YOL158C	478.401	1.21523	0.215471	5.63989	1.7e-08	1.67e-07
YPL257W	33.6621	1.21726	0.446132	2.72848	0.00636279	0.0179662
YPR002W	96.6076	1.21756	0.289749	4.2021	2.64e-05	0.000140644
YHL047C	243.441	1.21853	0.235824	5.16712	2.38e-07	1.88e-06
YGL209W	82.418	1.2192	0.28788	4.23509	2.28e-05	0.00012331
YOR263C	30.1948	1.22009	0.426562	2.8603	0.00423242	0.0126521
YBL084C	133.377	1.22205	0.251668	4.85579	1.2e-06	8.34e-06
YNL326C	128.62	1.22319	0.24076	5.08055	3.76e-07	2.89e-06
YIL113W	39.5558	1.22372	0.473673	2.58347	0.00978129	0.0258986
YOR044W	74.414	1.22474	0.326417	3.75207	0.000175382	0.000780543
YEL004W	65.3915	1.22551	0.328314	3.73273	0.000189415	0.00083516
YJR113C	195.937	1.23278	0.211559	5.82715	5.64e-09	6.11e-08
YLR360W	162.093	1.23295	0.2195	5.61708	1.94e-08	1.89e-07
YDR387C	144.589	1.23323	0.235774	5.23056	1.69e-07	1.37e-06
YDL133W	220.021	1.23463	0.207937	5.93751	2.89e-09	3.25e-08
YOR052C	180.027	1.2365	0.233889	5.28672	1.25e-07	1.04e-06
YJL214W	40.8808	1.24055	0.402243	3.08409	0.00204178	0.00675888
YLR426W	50.0716	1.24286	0.354489	3.50605	0.000454809	0.0018157
YGR224W	53.9641	1.24438	0.373581	3.33094	0.000865525	0.00321198
YDR350C	406.877	1.24523	0.160441	7.76126	8.41e-15	1.94e-13
YGL254W	92.0057	1.246	0.280827	4.43688	9.13e-06	5.39e-05
YCR015C	115.913	1.24633	0.269138	4.63081	3.64e-06	2.31e-05
YMR096W	327.564	1.2465	0.18588	6.70593	2e-11	3.07e-10
YOL072W	106.707	1.247	0.301733	4.1328	3.58e-05	0.000184239
YDR256C	155.693	1.24843	0.23206	5.37976	7.46e-08	6.48e-07
YGR070W	307.017	1.2496	0.199537	6.26252	3.79e-10	4.83e-09
YLR130C	642.608	1.24974	0.154511	8.08832	6.05e-16	1.59e-14
YLL010C	26.3769	1.25152	0.513435	2.43754	0.0147877	0.0365776
YNL074C	38.2881	1.25162	0.404435	3.09474	0.00196987	0.0065457
YDL215C	923.822	1.25298	0.131139	9.55462	1.24e-21	6.02e-20
YDR058C	61.7283	1.25354	0.336721	3.7228	0.000197024	0.00086457
YPR061C	43.5302	1.25456	0.40305	3.11267	0.00185402	0.00621434
YBR295W	791.159	1.25779	0.159372	7.89217	2.97e-15	7.12e-14
YPR085C	63.4107	1.25879	0.332194	3.78932	0.000151063	0.000684671
YJL108C	87.6352	1.26047	0.291312	4.32689	1.51e-05	8.54e-05
YKL096W	81.7112	1.26267	0.283645	4.45161	8.52e-06	5.07e-05
YNL289W	201.014	1.26443	0.285639	4.42666	9.57e-06	5.62e-05
YKL167C	57.3333	1.27402	0.318702	3.99754	6.4e-05	0.000315219
YDR313C	138.202	1.27453	0.232385	5.48458	4.14e-08	3.78e-07
YBR270C	88.6003	1.27513	0.307806	4.14262	3.43e-05	0.000177705
YFL003C	31.2357	1.27739	0.516749	2.47198	0.0134366	0.0337228
YEL041W	75.7908	1.27852	0.315249	4.05559	5e-05	0.000250609
YMR095C	86.5676	1.27895	0.297482	4.29925	1.71e-05	9.58e-05
YNL009W	37.9835	1.27899	0.430285	2.97243	0.00295456	0.00930127
YDR191W	64.0684	1.27936	0.319233	4.00762	6.13e-05	0.000302937
YCR045C	150.471	1.27979	0.220847	5.7949	6.84e-09	7.23e-08
YKL220C	158.679	1.28077	0.25436	5.03527	4.77e-07	3.58e-06
YER044C-A	59.4624	1.28264	0.368178	3.48374	0.000494454	0.00195624
YLR313C	59.4727	1.2838	0.325388	3.94543	7.97e-05	0.000381505
YOR070C	114.87	1.2843	0.245604	5.22916	1.7e-07	1.38e-06
YHR171W	105.211	1.28467	0.26692	4.81293	1.49e-06	1.02e-05
YLL057C	60.724	1.29037	0.352048	3.66531	0.000247036	0.0010604
YEL048C	84.1719	1.29073	0.275644	4.68258	2.83e-06	1.84e-05
YOR005C	195.397	1.2911	0.218372	5.91238	3.37e-09	3.74e-08
YNL037C	566.619	1.29161	0.155183	8.32319	8.56e-17	2.51e-15
YJL065C	48.1376	1.29174	0.353452	3.65462	0.00025756	0.00110173
YMR195W	50.954	1.29441	0.338865	3.81985	0.000133534	0.000612882
YKL124W	86.3147	1.30328	0.282715	4.60986	4.03e-06	2.54e-05
YLR023C	196.687	1.30379	0.216957	6.00941	1.86e-09	2.15e-08
YDR259C	35.9282	1.30408	0.556228	2.3445	0.0190527	0.0452782
YGR146C	22.1889	1.30448	0.559984	2.3295	0.0198328	0.0468298
YOR380W	85.5141	1.30494	0.290452	4.49281	7.03e-06	4.26e-05
YOR193W	54.9895	1.30529	0.363107	3.59476	0.000324687	0.0013405
YOR390W	22.4722	1.31006	0.511894	2.55925	0.01049	0.0274216
YDR515W	124.855	1.31071	0.24775	5.29045	1.22e-07	1.02e-06
YMR133W	40.7416	1.31082	0.424689	3.08655	0.00202493	0.00670698
YOL047C	29.1245	1.31188	0.530646	2.47223	0.0134271	0.033715
YML087C	40.9945	1.31227	0.43328	3.02868	0.00245626	0.00794178
YNL194C	42.2839	1.31302	0.382538	3.43239	0.000598293	0.00231648
YMR041C	107.116	1.31329	0.265527	4.94597	7.58e-07	5.48e-06
YNR059W	159.979	1.3137	0.2354	5.58072	2.4e-08	2.28e-07
YIL135C	60.2268	1.31722	0.330075	3.99067	6.59e-05	0.000322509
YOR278W	118.349	1.31967	0.272328	4.84588	1.26e-06	8.74e-06
YIL087C	29.304	1.32188	0.481475	2.74548	0.00604225	0.0171554
YIL009C-A	32.9465	1.3221	0.439815	3.00605	0.0026467	0.00849257
YNR068C	30.9864	1.32445	0.463986	2.85451	0.0043103	0.0128413
YML095C	40.4051	1.32651	0.388165	3.41739	0.000632243	0.00242964
YAL040C	71.5721	1.3334	0.342554	3.89252	9.92e-05	0.000466106
YIL089W	39.9927	1.33599	0.402835	3.31647	0.000911623	0.00336036
YJL159W	456.857	1.33657	0.165045	8.09826	5.58e-16	1.49e-14
YJR122W	149.927	1.33753	0.237545	5.63061	1.8e-08	1.76e-07
YKL068W-A	36.1323	1.34287	0.41297	3.25172	0.00114708	0.00409888
YOR363C	115.476	1.3445	0.252186	5.3314	9.75e-08	8.24e-07
YKL087C	75.1591	1.34511	0.316187	4.25415	2.1e-05	0.000114873
YGR076C	38.3005	1.34691	0.401974	3.35074	0.000805953	0.0030145
YER124C	1225.25	1.34736	0.128688	10.47	1.19e-25	9.75e-24
YOR107W	59.2135	1.34862	0.368365	3.6611	0.000251135	0.00107649
YKL209C	151.473	1.35196	0.252446	5.35544	8.54e-08	7.32e-07
YKL164C	549.7	1.35292	0.171812	7.87441	3.42e-15	8.09e-14
YDL106C	47.195	1.35347	0.37435	3.61551	0.000299759	0.0012493
YKL093W	125.991	1.35409	0.237413	5.70354	1.17e-08	1.18e-07
YOR374W	230.146	1.35421	0.244347	5.54215	2.99e-08	2.81e-07
YPL272C	71.6719	1.35493	0.372503	3.63736	0.000275445	0.0011653
YKL055C	89.4509	1.35852	0.292989	4.63676	3.54e-06	2.25e-05
YJL089W	127.403	1.35968	0.318183	4.27327	1.93e-05	0.000106491
YMR118C	56.7864	1.36374	0.345185	3.95075	7.79e-05	0.000374292
YDR375C	208.576	1.36384	0.202633	6.73058	1.69e-11	2.62e-10
YBR183W	305.133	1.36438	0.195166	6.99085	2.73e-12	4.73e-11
YGR168C	211.088	1.36452	0.208077	6.55775	5.46e-11	7.83e-10
YPL230W	54.3969	1.36502	0.401618	3.39879	0.000676847	0.00258333
YOL164W	187.022	1.36725	0.21012	6.50699	7.67e-11	1.08e-09
YHR124W	142.388	1.36858	0.248392	5.50978	3.59e-08	3.31e-07
YDR131C	121.493	1.3692	0.248017	5.5206	3.38e-08	3.14e-07
YOL001W	69.0999	1.37295	0.331338	4.14364	3.42e-05	0.000177064
YAL034C	29.477	1.37566	0.52752	2.60778	0.00911305	0.0244018
YDR132C	117.706	1.37694	0.256739	5.36321	8.18e-08	7.07e-07
YJL195C	55.3461	1.37981	0.345737	3.99092	6.58e-05	0.000322509
YBL081W	23.4324	1.38559	0.5811	2.38443	0.0171057	0.041366
YOL140W	194.902	1.38591	0.221112	6.26791	3.66e-10	4.69e-09
YDL020C	329.841	1.38677	0.176559	7.85444	4.02e-15	9.45e-14
YLR042C	78.7849	1.38718	0.331517	4.18433	2.86e-05	0.000151065
YLR363C	129.872	1.39296	0.240912	5.78203	7.38e-09	7.75e-08
YPL256C	95.2338	1.39681	0.283305	4.93039	8.21e-07	5.9e-06
YDR437W	21.9315	1.39809	0.582852	2.3987	0.0164535	0.0399447
YER035W	70.6046	1.40141	0.320464	4.37306	1.23e-05	7.04e-05
YPL277C	31.089	1.40464	0.517074	2.71652	0.00659723	0.0185095
YBR211C	148.423	1.40541	0.246081	5.71117	1.12e-08	1.13e-07
YDR004W	225.961	1.41015	0.199278	7.0763	1.48e-12	2.66e-11
YHL018W	29.187	1.41038	0.507331	2.78	0.00543597	0.0156576
YDR082W	154.41	1.41267	0.227878	6.19925	5.67e-10	7.06e-09
YOR303W	333.082	1.41509	0.189011	7.48684	7.06e-14	1.45e-12
YER180C	26.0799	1.41603	0.470992	3.00649	0.00264284	0.0084846
YLR094C	88.0551	1.41996	0.294127	4.82772	1.38e-06	9.48e-06
YPL219W	65.4078	1.42057	0.332907	4.26718	1.98e-05	0.000108949
YOR023C	60.987	1.42291	0.333324	4.26885	1.96e-05	0.000108329
YHL026C	21.0725	1.4237	0.550804	2.58477	0.00974452	0.0258234
YIL015W	38.6669	1.42518	0.462285	3.08291	0.0020499	0.00677512
YAL061W	111.326	1.42833	0.544073	2.62526	0.00865832	0.0233873
YNL180C	36.7268	1.42917	0.394822	3.61978	0.000294856	0.00123407
YBL029W	68.7525	1.43176	0.338102	4.2347	2.29e-05	0.00012342
YMR204C	44.1966	1.43871	0.379809	3.78798	0.00015188	0.000687867
YDR403W	59.0782	1.43918	0.3684	3.90656	9.36e-05	0.000443223
YLR006C	154.377	1.43977	0.252657	5.6985	1.21e-08	1.21e-07
YIL106W	234.067	1.44069	0.192895	7.46877	8.09e-14	1.65e-12
YDR077W	216.971	1.44086	0.264263	5.45237	4.97e-08	4.45e-07
YLR266C	367.736	1.44116	0.180142	8.00014	1.24e-15	3.15e-14
YER066W	34.691	1.4417	0.453731	3.17743	0.00148587	0.00513391
YOL014W	22.2439	1.44343	0.528431	2.73154	0.00630386	0.0178325
YJL107C	142.379	1.44579	0.2505	5.77161	7.85e-09	8.16e-08
YNL328C	21.0142	1.44602	0.518829	2.78708	0.00531856	0.0153553
YAL014C	45.1512	1.45476	0.404897	3.59292	0.000326992	0.00134822
YGL193C	18.898	1.4549	0.603203	2.41196	0.015867	0.0387191
YER158C	129.474	1.45625	0.251178	5.79768	6.72e-09	7.13e-08
YER184C	235.566	1.46135	0.213741	6.83699	8.09e-12	1.32e-10
YHL024W	105.485	1.46204	0.266709	5.48177	4.21e-08	3.83e-07
YEL023C	79.3323	1.46366	0.311466	4.69925	2.61e-06	1.71e-05
YPR201W	18.7817	1.46628	0.586574	2.49974	0.0124283	0.0316694
YMR293C	134.758	1.47267	0.243424	6.04983	1.45e-09	1.71e-08
YBR165W	186.098	1.47321	0.226849	6.49423	8.35e-11	1.17e-09
YBR225W	101.447	1.47442	0.287964	5.12017	3.05e-07	2.38e-06
YGL146C	23.7891	1.47623	0.603742	2.44514	0.0144798	0.0359589
YDR530C	88.4487	1.4773	0.305984	4.82803	1.38e-06	9.48e-06
YOR180C	57.1063	1.47802	0.362136	4.08139	4.48e-05	0.000226367
YNL092W	28.4243	1.47844	0.536681	2.75478	0.0058732	0.0167294
YDR285W	93.1932	1.48063	0.298979	4.9523	7.33e-07	5.32e-06
YML050W	60.6848	1.48189	0.335212	4.42075	9.84e-06	5.77e-05
YPR065W	26.5145	1.48261	0.489906	3.02632	0.00247551	0.00798902
YMR100W	347.8	1.48352	0.166526	8.9086	5.17e-19	1.93e-17
YOR208W	174.009	1.48435	0.248279	5.97858	2.25e-09	2.57e-08
YMR081C	91.9306	1.48578	0.319757	4.64658	3.37e-06	2.16e-05
YNL014W	96.4121	1.48958	0.29191	5.10287	3.35e-07	2.59e-06
YHL004W	30.5392	1.49238	0.425958	3.50359	0.00045903	0.00183137
YIL164C	101.299	1.49826	0.305274	4.90791	9.21e-07	6.54e-06
YIR042C	80.5823	1.4999	0.320512	4.67971	2.87e-06	1.87e-05
YHR044C	27.545	1.50324	0.495623	3.03304	0.00242106	0.00784205
YMR206W	21.7631	1.51089	0.600716	2.51515	0.011898	0.0305327
YLR125W	16.3042	1.51124	0.649317	2.32743	0.0199425	0.0470439
YDL245C	15.7647	1.51367	0.634387	2.38604	0.0170309	0.0412164
YDR462W	23.3107	1.51459	0.579929	2.61168	0.00900983	0.0241568
YLR165C	56.2946	1.51694	0.399237	3.79959	0.000144933	0.000657854
YGL192W	138.429	1.51938	0.245223	6.19591	5.79e-10	7.2e-09
YNR004W	24.5784	1.52558	0.558095	2.73354	0.00626573	0.0177409
YHR002W	85.2691	1.52595	0.30634	4.98124	6.32e-07	4.65e-06
YCR018C	107.135	1.52607	0.293034	5.20782	1.91e-07	1.53e-06
YIL073C	133.259	1.52607	0.235167	6.48933	8.62e-11	1.2e-09
YOR202W	163.995	1.52848	0.266586	5.73353	9.84e-09	1e-07
YNL237W	82.0135	1.52885	0.314291	4.86445	1.15e-06	8.04e-06
YMR257C	168.578	1.53154	0.223072	6.86569	6.62e-12	1.09e-10
YML042W	106.86	1.53336	0.285252	5.37547	7.64e-08	6.62e-07
YKL003C	71.5873	1.53594	0.303377	5.06282	4.13e-07	3.14e-06
YJR153W	30.2624	1.53695	0.477039	3.22186	0.0012736	0.00448344
YLR252W	27.7095	1.53956	0.501879	3.0676	0.00215787	0.00708636
YLR031W	20.5974	1.5399	0.587082	2.62297	0.00871657	0.0235309
YNL025C	66.0851	1.53998	0.328517	4.68767	2.76e-06	1.81e-05
YMR126C	87.2945	1.54039	0.279531	5.51061	3.58e-08	3.3e-07
YDR223W	46.9926	1.5441	0.382715	4.03458	5.47e-05	0.000272789
YOR153W	8621.07	1.55021	0.39304	3.94416	8.01e-05	0.00038312
YGR212W	112.143	1.55148	0.264936	5.85606	4.74e-09	5.18e-08
YML129C	26.6966	1.55152	0.471708	3.28916	0.00100487	0.00365215
YJL110C	141.361	1.55327	0.25377	6.12076	9.31e-10	1.13e-08
YLL038C	112.949	1.56717	0.257679	6.08186	1.19e-09	1.42e-08
YLR318W	92.8184	1.56896	0.299217	5.24355	1.58e-07	1.29e-06
YLR108C	141.452	1.56922	0.267183	5.87319	4.27e-09	4.69e-08
YBR132C	75.9623	1.57126	0.32857	4.78213	1.73e-06	1.17e-05
YKR102W	51.1039	1.5776	0.388693	4.05872	4.93e-05	0.000247673
YIL028W	15.9626	1.584	0.652813	2.42642	0.0152485	0.0374468
YLL056C	22.7431	1.58824	0.547998	2.89825	0.00375247	0.0114355
YPL072W	52.497	1.58948	0.361233	4.40016	1.08e-05	6.3e-05
YOR028C	69.5945	1.59055	0.328947	4.83528	1.33e-06	9.2e-06
YNR009W	30.741	1.59123	0.467555	3.40331	0.000665752	0.00254572
YPR121W	53.0769	1.5953	0.386043	4.13244	3.59e-05	0.000184368
YIR031C	398.935	1.59806	0.190153	8.40405	4.31e-17	1.32e-15
YKR091W	74.5728	1.5984	0.342598	4.66553	3.08e-06	1.98e-05
YPL258C	78.0384	1.60412	0.309238	5.18733	2.13e-07	1.71e-06
YOL159C	108.851	1.61046	0.281486	5.7213	1.06e-08	1.07e-07
YEL028W	20.4141	1.61055	0.599784	2.68522	0.00724816	0.0200348
YLR444C	30.0251	1.61246	0.484379	3.32892	0.000871829	0.00323187
YPL248C	192.38	1.6156	0.211022	7.65606	1.92e-14	4.25e-13
YPL026C	291.817	1.62024	0.235635	6.87605	6.15e-12	1.02e-10
YOR222W	473.531	1.62531	0.169957	9.56304	1.14e-21	5.59e-20
YNL012W	75.8423	1.63122	0.306714	5.31839	1.05e-07	8.84e-07
YEL072W	56.2606	1.63706	0.383594	4.26768	1.98e-05	0.000108802
YOL104C	97.1628	1.64641	0.308741	5.33265	9.68e-08	8.21e-07
YML053C	57.3508	1.64699	0.35288	4.66728	3.05e-06	1.97e-05
YFL050C	235.95	1.64749	0.207134	7.95373	1.81e-15	4.52e-14
YFR020W	41.6437	1.65222	0.402799	4.10186	4.1e-05	0.000207751
YLR251W	109.966	1.65484	0.299866	5.5186	3.42e-08	3.17e-07
YMR164C	40.1351	1.65491	0.412733	4.00964	6.08e-05	0.000301568
YER077C	390.746	1.65677	0.181286	9.13898	6.3e-20	2.64e-18
YBR293W	230.245	1.65849	0.224922	7.37361	1.66e-13	3.29e-12
YGR023W	24.3372	1.66063	0.527084	3.15059	0.00162939	0.00555198
YDR459C	78.8041	1.6612	0.303141	5.47995	4.25e-08	3.87e-07
YLR377C	24.3602	1.66642	0.537016	3.1031	0.00191503	0.00637968
YGR016W	33.4072	1.68052	0.452798	3.71141	0.000206104	0.000901011
YIL029C	37.0648	1.6856	0.424586	3.96998	7.19e-05	0.000347767
YPL215W	176.974	1.69143	0.244525	6.91719	4.61e-12	7.78e-11
YBR255C-A	14.5952	1.69735	0.616299	2.75409	0.00588548	0.0167361
YHR109W	79.9136	1.69754	0.29239	5.80575	6.41e-09	6.85e-08
YPR067W	44.4827	1.70367	0.400998	4.24858	2.15e-05	0.000117141
YPR054W	64.6357	1.70666	0.334958	5.09515	3.48e-07	2.69e-06
YDL199C	111.008	1.7191	0.313817	5.47803	4.3e-08	3.9e-07
YKL161C	296.06	1.72359	0.195576	8.81287	1.22e-18	4.37e-17
YGR015C	47.2712	1.72792	0.424585	4.06966	4.71e-05	0.000237296
YJL213W	259.681	1.72922	0.211263	8.18514	2.72e-16	7.55e-15
YPR193C	13.2232	1.72936	0.734338	2.35499	0.0185232	0.0442545
YMR136W	32.7508	1.72956	0.460767	3.75364	0.000174283	0.000776213
YLR329W	37.0625	1.73083	0.463302	3.73586	0.000187072	0.000826009
YIL165C	35.5716	1.74155	0.481244	3.61886	0.000295905	0.00123658
YJR097W	48.234	1.75015	0.395648	4.42351	9.71e-06	5.7e-05
YBR043C	424.778	1.75509	0.178881	9.81148	1e-22	5.74e-21
YIL077C	116.907	1.75605	0.273583	6.41871	1.37e-10	1.85e-09
YMR018W	28.5372	1.76074	0.553964	3.17844	0.00148069	0.00511887
YGR243W	43.2567	1.76869	0.437105	4.04638	5.2e-05	0.000260251
YNL128W	16.8874	1.77178	0.704496	2.51496	0.0119046	0.0305368
YLR174W	117.916	1.7764	0.289777	6.13023	8.78e-10	1.07e-08
YML054C	116.34	1.77772	0.276784	6.42278	1.34e-10	1.81e-09
YGL249W	162.207	1.77809	0.260821	6.81727	9.28e-12	1.49e-10
YCR006C	17.654	1.7818	0.660509	2.69762	0.00698368	0.019417
YKL221W	18.4069	1.7846	0.666133	2.67905	0.00738312	0.0203531
YBR105C	105.705	1.78493	0.2816	6.33851	2.32e-10	3.04e-09
YLL027W	154.613	1.78514	0.234084	7.62609	2.42e-14	5.35e-13
YEL070W	13.2152	1.7872	0.732687	2.43925	0.0147179	0.0364461
YGR161W-C	24.1745	1.78902	0.560022	3.19456	0.00140044	0.00485508
YHR210C	60.1737	1.79499	0.366656	4.89557	9.8e-07	6.94e-06
YLR338W	14.5025	1.80315	0.725435	2.48561	0.012933	0.0327253
YGL028C	196.737	1.81245	0.212696	8.5213	1.58e-17	5.04e-16
YOR333C	15.4895	1.82187	0.668612	2.72485	0.00643307	0.0181232
YPR005C	43.9521	1.82653	0.492645	3.70759	0.000209238	0.000914065
YCR024C	76.5372	1.85716	0.308861	6.01294	1.82e-09	2.11e-08
YIL166C	87.5699	1.8604	0.312093	5.96104	2.51e-09	2.84e-08
YHL046W-A	16.3145	1.86952	0.700269	2.66972	0.00759143	0.020862
YHR061C	23.4754	1.86991	0.630726	2.96469	0.00302986	0.00951403
YOR384W	111.445	1.87439	0.282803	6.62788	3.41e-11	5.05e-10
YDL160C	374.929	1.88523	0.169884	11.0971	1.3e-28	1.51e-26
YDR043C	105.818	1.89813	0.321445	5.90499	3.53e-09	3.9e-08
YJR023C	23.2589	1.90711	0.580793	3.28363	0.0010248	0.00371801
YOL162W	30.4263	1.9087	0.515694	3.70123	0.000214553	0.000935956
YGR088W	176.838	1.91114	0.280221	6.82013	9.1e-12	1.47e-10
YDR216W	335.688	1.91568	0.184949	10.3579	3.85e-25	2.83e-23
YNR034W	74.7017	1.91621	0.319258	6.00206	1.95e-09	2.24e-08
YJL219W	22.3451	1.92446	0.587338	3.27657	0.00105075	0.00380093
YGL230C	34.9151	1.92514	0.630953	3.05116	0.00227957	0.0074283
YKL217W	116.812	1.92562	0.27825	6.92048	4.5e-12	7.62e-11
YPR150W	35.2154	1.93203	0.647438	2.98412	0.002844	0.0090038
YFL014W	357.279	1.93577	0.781332	2.47752	0.0132297	0.0332986
YDR448W	224.133	1.94027	0.217675	8.9136	4.94e-19	1.86e-17
YBR077C	86.2553	1.94521	0.308741	6.30047	2.97e-10	3.83e-09
YNL332W	12.2678	1.94802	0.808404	2.40971	0.0159652	0.0389432
YGR161C	25.197	1.9577	0.551552	3.54944	0.000386044	0.00157068
YMR065W	118.699	1.96501	0.271372	7.241	4.45e-13	8.27e-12
YKL133C	90.051	1.97349	0.33022	5.9763	2.28e-09	2.61e-08
YHR157W	23.5664	1.97967	0.704121	2.81155	0.00493032	0.0144099
YOL157C	30.1627	1.98145	0.470524	4.21116	2.54e-05	0.000135824
YMR169C	121.054	1.9954	0.587611	3.39579	0.000684305	0.00260857
YOR128C	302.959	2.00138	0.192453	10.3993	2.5e-25	1.9e-23
YKR105C	29.2065	2.00774	0.484839	4.14104	3.46e-05	0.000178498
YOL084W	42.5698	2.01521	0.540921	3.72551	0.00019492	0.00085698
YBR184W	64.0696	2.0221	0.384048	5.26524	1.4e-07	1.16e-06
YCR089W	25.5669	2.03221	0.557752	3.64356	0.000268889	0.00114543
YPL223C	13.1062	2.03332	0.778409	2.61215	0.0089975	0.0241343
YPL229W	17.2393	2.03608	0.69736	2.91969	0.00350376	0.0107932
YML003W	41.869	2.05158	0.463261	4.42855	9.49e-06	5.58e-05
YPL135W	469.637	2.08609	0.180335	11.5679	5.99e-31	8.4e-29
YGL056C	272.068	2.1038	0.194478	10.8177	2.84e-27	2.54e-25
YML083C	41.9259	2.11056	0.491487	4.29423	1.75e-05	9.77e-05
YOL159C-A	13.2331	2.1154	0.788319	2.68344	0.00728698	0.0201241
YGL010W	58.1266	2.11644	0.363489	5.82257	5.79e-09	6.24e-08
YPR007C	22.6867	2.12575	0.662393	3.2092	0.00133103	0.00464317
YLR142W	225.433	2.12734	0.262749	8.09647	5.66e-16	1.5e-14
YGL194C	194.472	2.15084	0.22198	9.68934	3.35e-22	1.75e-20
YOR152C	45.2126	2.1528	0.467943	4.60056	4.21e-06	2.65e-05
YDL085W	19.6555	2.16128	0.712197	3.03467	0.002408	0.00781205
YNR002C	75.6116	2.16407	0.365202	5.92567	3.11e-09	3.47e-08
YKR015C	36.0746	2.16956	0.505674	4.29043	1.78e-05	9.93e-05
YHL016C	277.764	2.17094	0.208448	10.4148	2.12e-25	1.64e-23
YBR117C	107.393	2.17489	0.637518	3.41149	0.000646078	0.00247817
YDL218W	10.0493	2.20634	0.907772	2.4305	0.0150778	0.037161
YLR010C	63.1852	2.22187	0.378284	5.87355	4.27e-09	4.69e-08
YHR116W	27.8668	2.2449	0.55282	4.06082	4.89e-05	0.000245661
YPL148C	48.6539	2.254	0.404023	5.5789	2.42e-08	2.3e-07
YCR020C	41.3455	2.25429	0.482679	4.67037	3.01e-06	1.94e-05
YLL059C	11.9964	2.25749	0.891623	2.53189	0.0113451	0.0292354
YFL034C-A	243.729	2.27782	0.231587	9.83573	7.9e-23	4.55e-21
YAR023C	67.0696	2.28737	0.369763	6.18606	6.17e-10	7.62e-09
YKR097W	63.653	2.29057	0.405437	5.64965	1.61e-08	1.58e-07
YPL189C-A	21.1685	2.29331	0.615234	3.72754	0.000193358	0.000850721
YMR291W	403.04	2.30336	0.211926	10.8687	1.62e-27	1.52e-25
YFL026W	54.8272	2.31621	0.387824	5.97233	2.34e-09	2.66e-08
YEL069C	27.17	2.325	0.564476	4.11887	3.81e-05	0.000194277
YHL043W	17.7201	2.32617	0.6788	3.42689	0.000610544	0.00235723
YGR052W	25.395	2.33162	0.627187	3.71758	0.000201138	0.000881174
YBR284W	112.402	2.34547	0.344	6.81824	9.22e-12	1.48e-10
YLR267W	69.9438	2.37266	0.407983	5.81559	6.04e-09	6.5e-08
YER039C	34.2937	2.38621	0.507359	4.70319	2.56e-06	1.68e-05
YGR109C	42.9797	2.38785	0.419577	5.69109	1.26e-08	1.26e-07
YLR030W	25.2454	2.38919	0.649486	3.67858	0.000234535	0.00101096
YKL163W	46.2432	2.39259	0.51896	4.61035	4.02e-06	2.54e-05
YJL116C	39.1145	2.39714	0.438874	5.46204	4.71e-08	4.24e-07
YPR078C	95.7827	2.44283	0.397296	6.14866	7.81e-10	9.58e-09
YOL163W	30.3466	2.45563	0.583778	4.20644	2.59e-05	0.000138209
YIL163C	19.0755	2.45746	0.71736	3.4257	0.000613218	0.0023639
YPR153W	13.0704	2.4934	0.797288	3.12735	0.00176388	0.00595103
YGR290W	16.718	2.53455	0.774163	3.27393	0.00106063	0.00382996
YHR180W	21.0908	2.54465	0.668006	3.80933	0.000139347	0.000635305
YFR026C	16.6478	2.5513	0.699629	3.64664	0.000265691	0.00113416
YDR536W	71.9657	2.57399	0.40008	6.43369	1.25e-10	1.7e-09
YPL250C	28.1849	2.63011	0.622576	4.22457	2.39e-05	0.000128431
YJL106W	61.0301	2.64448	0.400443	6.60388	4.01e-11	5.88e-10
YHR096C	62.3849	2.718	0.456568	5.95311	2.63e-09	2.97e-08
YOL126C	145.208	2.82185	0.269902	10.4551	1.39e-25	1.13e-23
YOR062C	134.585	2.97293	0.312089	9.52592	1.64e-21	7.88e-20
YGL222C	76.492	2.97627	0.383949	7.75173	9.06e-15	2.08e-13
YLR281C	10.1451	2.98623	1.16625	2.56054	0.010451	0.0273314
YFL064C	6.2538	3.00178	1.2263	2.44783	0.0143718	0.0357206
YDL222C	68.2978	3.0421	0.500311	6.08042	1.2e-09	1.43e-08
YDL023C	9.65882	3.11015	1.16202	2.67649	0.0074397	0.0204908
YMR107W	13.7784	3.16336	0.968692	3.2656	0.00109232	0.00392915
YHR022C	33.0905	3.17835	0.792745	4.0093	6.09e-05	0.0003016
YOR100C	19.2243	3.22198	0.761918	4.22878	2.35e-05	0.000126382
YGR067C	33.1525	3.24179	0.647623	5.00568	5.57e-07	4.12e-06
Q0182	324.422	3.32346	0.474946	6.99755	2.6e-12	4.52e-11
YBL043W	60.0022	3.33743	0.596673	5.5934	2.23e-08	2.14e-07
YPL135C-A	7.5561	3.4387	1.21934	2.82014	0.00480028	0.0140766
YPR200C	13.1501	3.52105	1.12637	3.12603	0.00177182	0.00596349
YNL036W	424.544	3.72293	0.490014	7.59759	3.02e-14	6.51e-13
YKL102C	18.7741	3.76669	1.47496	2.55376	0.0106566	0.0277982
YLR346C	7.40836	4.24902	1.55672	2.72947	0.00634368	0.0179287
YNL143C	3.6817	4.25151	1.81446	2.34312	0.019123	0.0454061
YER053C-A	3.84298	4.30351	1.69139	2.54436	0.0109478	0.0284136
YLR123C	4.45334	4.31574	1.66607	2.59036	0.00958747	0.025451
YFL058W	3.97416	4.37721	1.67226	2.61754	0.0088566	0.0238185
YFL019C	4.71859	4.68423	1.65559	2.82935	0.00466424	0.0137759
YOL165C	6.55634	5.41261	1.61808	3.34509	0.000822573	0.00307293
YPR036W-A	8.34597	5.4473	1.56429	3.48228	0.00049717	0.00196572

## Sheet: xrn1D (DMSO vs Rap)
DE_protein_coding_genes_xrn1D-D-R
This dataset was used to generate :
Fig. 5 panel c, d, e
Gene	baseMean	log2FoldChange	lfcSE	stat	pvalue	padj
YHR140W	33.0072	2.13154	0.432373	4.92986	8.23e-07	0.000118196
YMR193C-A	70.6522	2.09117	0.324693	6.44046	1.19e-10	5.13e-08
YHR018C	1237.06	1.87869	0.176446	10.6474	1.79e-26	9.27e-23
YJL088W	30.8168	1.67814	0.4141	4.05251	5.07e-05	0.00254392
YMR120C	843.227	1.51098	0.356274	4.24108	2.22e-05	0.00153371
YCL030C	782.888	1.45995	0.375919	3.88369	0.000102881	0.00415625
YKR080W	256.612	1.34644	0.172178	7.82004	5.28e-15	6.83e-12
YHR022C	33.0905	1.33327	0.341975	3.89872	9.67e-05	0.00406539
YDR106W	30.8257	1.32912	0.396721	3.35027	0.000807314	0.0155769
YPR150W	35.2154	1.25695	0.358045	3.51058	0.000447131	0.0100966
YKL151C	183.668	1.24839	0.292522	4.26767	1.98e-05	0.00138828
YDR258C	573.922	1.22286	0.218478	5.59717	2.18e-08	5.93e-06
YBR256C	476.034	1.21644	0.171866	7.07785	1.46e-12	1.13e-09
YGL117W	130.387	1.20919	0.236419	5.1146	3.14e-07	5.26e-05
YIL113W	39.5558	1.20634	0.330808	3.64666	0.000265675	0.00738154
YOR298W	75.7315	1.2013	0.281439	4.26842	1.97e-05	0.00138828
YMR096W	327.564	1.15037	0.155017	7.4209	1.16e-13	1.2e-10
YIR034C	228.322	1.13919	0.186915	6.09468	1.1e-09	3.78e-07
YBL043W	60.0022	1.11781	0.310356	3.60169	0.000316154	0.0081335
YEL039C	53.5573	1.10307	0.323366	3.4112	0.000646777	0.0134422
YJL089W	127.403	1.0701	0.208446	5.13372	2.84e-07	5.07e-05
YKL163W	46.2432	1.03609	0.317032	3.26809	0.00108275	0.018601
YNL274C	217.422	1.02914	0.276692	3.71945	0.000199654	0.00629518
YOR340C	139.46	-1.00813	0.247271	-4.07703	4.56e-05	0.00233535
YDR297W	205.719	-1.00914	0.24345	-4.14516	3.4e-05	0.00188937
YDR399W	531.744	-1.01858	0.151044	-6.74358	1.55e-11	7.73e-09
YMR215W	180.12	-1.0313	0.220167	-4.68419	2.81e-06	0.000336962
YEL042W	135.503	-1.06091	0.230538	-4.60191	4.19e-06	0.000450981
YDR441C	72.1022	-1.06643	0.268776	-3.96774	7.26e-05	0.00331397
YLR103C	104.819	-1.0898	0.234863	-4.64015	3.48e-06	0.000383043
YER003C	181.232	-1.10784	0.205197	-5.39894	6.7e-08	1.73e-05
YLR413W	181.604	-1.11134	0.181655	-6.11786	9.48e-10	3.5e-07
YDL014W	303.611	-1.11204	0.215084	-5.17026	2.34e-07	4.48e-05
YDR508C	553.841	-1.1223	0.139268	-8.0586	7.72e-16	2e-12
YBR089W	183.136	-1.15587	0.200028	-5.77853	7.54e-09	2.16e-06
YEL026W	61.0622	-1.15883	0.319975	-3.62164	0.000292741	0.00792888
YLR183C	95.5854	-1.16979	0.249949	-4.68011	2.87e-06	0.000336962
YBL003C	540.152	-1.20668	0.151468	-7.96658	1.63e-15	2.81e-12
YBR088C	260.036	-1.21912	0.181022	-6.73463	1.64e-11	7.73e-09
YER070W	717.184	-1.40597	0.243146	-5.78238	7.37e-09	2.16e-06
YMR304C-A	38.7213	-1.44656	0.423112	-3.41887	0.000628826	0.0131764

## Sheet: ceg1-AA_vs_xrn1D (Rap vs Rap)
DE_protein_coding_genes_ceg1-AA_vs_xrn1D-R-R
This dataset was used to generate :
Fig. S5 panel a, b
Gene	baseMean	log2FoldChange	lfcSE	stat	pvalue	padj
YAL044C	542.407	1.36276	0.190791	7.1427	9.1517e-13	2.12346e-11
YAL034W-A	31.3321	-1.14338	0.386448	-2.9587	0.0030894	0.0107208
YAL034C	29.477	1.3071	0.492264	2.65529	0.00792404	0.023932
YAL025C	230.936	-1.54229	0.189909	-8.12117	4.61704e-16	1.69777e-14
YAL024C	165.554	-1.26339	0.20493	-6.16501	7.04799e-10	1.05018e-08
YAL020C	120.115	-1.19105	0.223046	-5.3399	9.29964e-08	9.47749e-07
YAL019W-A	41.824	-1.00464	0.336829	-2.98264	0.00285775	0.0100313
YAL019W	366.8	-1.14243	0.157722	-7.24332	4.37838e-13	1.07126e-11
YAL016C-A	40.1915	1.57671	0.427799	3.68563	0.000228135	0.00111116
YAL016W	659.374	1.26233	0.155685	8.10823	5.13605e-16	1.85606e-14
YAL014C	45.1512	1.66754	0.430724	3.87148	0.000108175	0.000575956
YAL011W	29.6489	-1.0242	0.390092	-2.62553	0.0086514	0.0257292
YAL005C	1205.54	2.88712	0.199885	14.4439	2.73935e-47	2.15313e-44
YAL004W	132.909	3.55754	0.38685	9.19619	3.70877e-20	2.37967e-18
YAR007C	250.749	1.06796	0.217091	4.91938	8.68196e-07	7.55079e-06
YAR035W	27.617	-1.7382	0.459499	-3.78282	0.000155059	0.000792047
YAR050W	26.147	-1.48251	0.448388	-3.30631	0.00094534	0.00382141
YAR073W	10.5494	-2.13859	0.760174	-2.81329	0.00490376	0.0159271
YBL087C	1927.73	-1.03982	0.154487	-6.73082	1.68707e-11	3.26409e-10
YBL078C	18.9768	1.44245	0.560503	2.5735	0.0100676	0.0292131
YBL072C	1552.1	-1.23693	0.148845	-8.31015	9.55788e-17	3.77987e-15
YBL069W	77.149	-1.09374	0.279748	-3.90974	9.23972e-05	0.000500413
YBL064C	199.09	1.57201	0.26278	5.98224	2.20089e-09	3.04158e-08
YBL062W	41.8518	-1.27014	0.3369	-3.77007	0.000163202	0.000827594
YBL061C	458.215	-1.32903	0.150604	-8.82468	1.0977e-18	5.65766e-17
YBL059C-A	46.9473	1.50894	0.387396	3.89509	9.81626e-05	0.000526661
YBL053W	18.41	-1.23001	0.504124	-2.43989	0.0146916	0.0400609
YBL051C	99.9147	1.29265	0.263773	4.90062	9.55369e-07	8.26322e-06
YBL043W	60.0022	1.23694	0.341402	3.6231	0.000291091	0.00137519
YBL041W	511.399	1.07854	0.146796	7.34718	2.02428e-13	5.28161e-12
YBL018C	72.0333	1.33719	0.357459	3.74081	0.000183426	0.000919031
YBR030W	138.248	-1.03114	0.207129	-4.97824	6.41644e-07	5.66665e-06
YBR037C	90.4591	1.88819	0.293127	6.44154	1.18266e-10	1.98308e-09
YBR043C	424.778	1.33666	0.162822	8.20933	2.22421e-16	8.58028e-15
YBR046C	35.658	1.81737	0.460807	3.94389	8.01698e-05	0.000441039
YBR052C	189.671	1.0031	0.236432	4.24264	2.20909e-05	0.000140737
YBR053C	243.682	1.25163	0.199334	6.27905	3.40646e-10	5.24996e-09
YBR067C	90.8719	2.05559	0.33676	6.10401	1.0344e-09	1.49181e-08
YBR077C	86.2553	1.36565	0.27936	4.88848	1.01618e-06	8.76505e-06
YBR082C	150.273	1.79045	0.303391	5.90147	3.60277e-09	4.84065e-08
YBR084W	1303.27	-1.09434	0.154657	-7.07594	1.48438e-12	3.34544e-11
YBR085W	16.9054	-1.84535	0.633764	-2.91174	0.00359427	0.0122166
YBR085C-A	120.316	1.64081	0.316284	5.18776	2.1284e-07	2.02779e-06
YBR096W	265.243	1.04317	0.189045	5.51812	3.42647e-08	3.81339e-07
YBR104W	207.19	-1.22882	0.201948	-6.08487	1.16589e-09	1.66617e-08
YBR105C	105.705	1.66408	0.270673	6.14793	7.85031e-10	1.15875e-08
YBR112C	116.988	-1.08926	0.239296	-4.55194	5.31527e-06	3.88181e-05
YBR117C	107.393	1.65355	0.630113	2.62422	0.00868487	0.0257292
YBR126W-A	125.72	1.19963	0.297008	4.03904	5.36707e-05	0.00030708
YBR132C	75.9623	1.6199	0.314099	5.15729	2.50547e-07	2.34092e-06
YBR142W	295.959	-1.41725	0.211866	-6.68935	2.24157e-11	4.20746e-10
YBR147W	40.8721	2.17262	0.476834	4.55635	5.20491e-06	3.80563e-05
YBR149W	321.987	1.71751	0.192543	8.92017	4.65569e-19	2.59071e-17
YBR155W	35.3283	-1.72597	0.387905	-4.44945	8.60893e-06	6.02146e-05
YBR169C	173.476	2.15103	0.308368	6.97553	3.04713e-12	6.56177e-11
YBR170C	251.653	1.22869	0.190589	6.44678	1.14249e-10	1.92085e-09
YBR172C	276.868	-1.17592	0.164535	-7.14696	8.87236e-13	2.07396e-11
YBR173C	37.3452	1.20374	0.416185	2.89232	0.0038241	0.0129002
YBR182C	124.435	-1.37625	0.243891	-5.64288	1.67229e-08	1.99912e-07
YBR183W	305.133	1.71077	0.185004	9.24723	2.30384e-20	1.54112e-18
YBR204C	94.425	1.31481	0.28643	4.59035	4.42505e-06	3.3046e-05
YBR225W	101.447	1.25848	0.267791	4.69949	2.6081e-06	2.04485e-05
YBR230C	29.5548	2.42816	0.561902	4.32132	1.55096e-05	0.000102345
YBR238C	118.55	-1.12886	0.249171	-4.53044	5.88604e-06	4.27384e-05
YBR247C	243.384	-1.14984	0.194611	-5.90841	3.45433e-09	4.65114e-08
YBR267W	223.815	-2.12524	0.192859	-11.0196	3.07282e-28	5.0847e-26
YBR266C	36.35	-1.64876	0.390595	-4.22114	2.43066e-05	0.000152993
YBR269C	23.7617	1.51369	0.533198	2.83888	0.00452723	0.0149152
YBR271W	114.091	-1.35583	0.240867	-5.62897	1.81292e-08	2.15494e-07
YBR274W	156.297	1.05938	0.227136	4.66407	3.1002e-06	2.40074e-05
YBR286W	1038.57	2.23197	0.187273	11.9182	9.50934e-33	2.49145e-30
YBR296C	195.575	-1.65668	0.189569	-8.73915	2.34864e-18	1.17208e-16
YCL059C	231.519	-1.53869	0.188009	-8.18414	2.74246e-16	1.03261e-14
YCL058C	85.8247	-1.64801	0.261673	-6.29795	3.01608e-10	4.72946e-09
YCL058W-A	58.6281	-2.12222	0.307558	-6.90023	5.19189e-12	1.07745e-10
YCL054W	533.968	-1.85793	0.142714	-13.0185	9.60029e-39	3.77291e-36
YCL041C	9.09217	-1.95475	0.719417	-2.71713	0.00658507	0.0205902
YCL040W	1242.71	1.75717	0.621235	2.82851	0.00467657	0.0153397
YCL036W	239.896	-2.15578	0.198762	-10.846	2.08238e-27	3.19366e-25
YCL028W	118.775	1.33123	0.282362	4.71463	2.42152e-06	1.92011e-05
YCL021W-A	17.9229	-2.29612	0.481113	-4.77252	1.81934e-06	1.48959e-05
YCL017C	338.508	1.0376	0.179941	5.76633	8.10152e-09	1.01076e-07
YCL011C	455.011	-1.36464	0.153746	-8.87599	6.93165e-19	3.69375e-17
YCL010C	147.986	-1.12765	0.193782	-5.81918	5.91386e-09	7.5582e-08
YCL009C	46.123	-1.08227	0.379997	-2.84811	0.00439795	0.0145243
YCR004C	174.861	1.28817	0.233319	5.52109	3.36905e-08	3.75613e-07
YCR016W	133.985	-1.54529	0.225015	-6.8675	6.53371e-12	1.32103e-10
YCR024C-B	95.5209	2.27556	0.339915	6.69448	2.16437e-11	4.08695e-10
YCR028C-A	77.237	1.61434	0.356413	4.5294	5.91515e-06	4.29002e-05
YCR033W	259.055	-1.04022	0.16519	-6.29712	3.03231e-10	4.7313e-09
YCR046C	49.9444	1.25869	0.366663	3.43283	0.000597307	0.00257958
YCR047C	96.8387	-1.49255	0.257882	-5.78772	7.13484e-09	8.97278e-08
YCR061W	60.9352	1.73194	0.382461	4.52841	5.94285e-06	4.30019e-05
YCR064C	36.9671	-1.58499	0.452728	-3.50098	0.000463548	0.00206869
YCR083W	96.444	1.84942	0.297182	6.22319	4.87146e-10	7.3634e-09
YCR087W	63.9431	-2.27736	0.308751	-7.37604	1.63062e-13	4.32631e-12
YCR087C-A	55.304	-2.18449	0.34042	-6.41704	1.38952e-10	2.28725e-09
YCR098C	349.856	-1.15099	0.409011	-2.81408	0.00489171	0.0158962
YDL248W	52.7821	1.07621	0.339293	3.17192	0.00151436	0.0057398
YDL241W	26.8147	2.24237	0.650222	3.44862	0.000563463	0.00244517
YDL227C	65.1888	-1.01919	0.331542	-3.07408	0.0021115	0.00769688
YDL222C	68.2978	2.60918	0.457415	5.70418	1.16908e-08	1.43577e-07
YDL220C	92.7138	-1.17443	0.245759	-4.77879	1.76354e-06	1.44956e-05
YDL214C	48.4129	-1.29235	0.374825	-3.44786	0.000565046	0.00245035
YDL213C	158.183	-1.49926	0.225222	-6.65683	2.79788e-11	5.09944e-10
YDL210W	33.162	-1.43962	0.413312	-3.48313	0.000495583	0.00219762
YDL208W	335.759	-1.36691	0.181866	-7.51602	5.64707e-14	1.5995e-12
YDL207W	228.078	-2.46564	0.171353	-14.3892	6.04841e-47	3.80324e-44
YDL204W	317.572	2.42549	0.949874	2.55349	0.0106649	0.0307054
YDL191W	132.4	-1.59	0.233222	-6.81754	9.26098e-12	1.84282e-10
YDL188C	194.747	1.23882	0.20606	6.01193	1.83326e-09	2.57887e-08
YDL181W	28.6791	-1.27812	0.451175	-2.83288	0.00461302	0.0151471
YDL168W	215.612	1.21763	0.216706	5.61881	1.92273e-08	2.26479e-07
YDL160C	374.929	3.0188	0.196872	15.3338	4.54368e-53	7.14266e-50
YDL153C	351.069	-1.5391	0.169	-9.10705	8.46499e-20	5.32279e-18
YDL151C	51.2435	-1.10247	0.33234	-3.31728	0.000908979	0.00369706
YDL150W	140.869	-1.7818	0.227313	-7.83853	4.55852e-15	1.49292e-13
YDL148C	446.648	-1.40294	0.144011	-9.74187	1.99844e-22	1.69814e-20
YDL136W	421.158	-1.19624	0.174027	-6.87384	6.24967e-12	1.27178e-10
YDL130W-A	15.5026	2.43066	0.814888	2.98282	0.0028561	0.0100313
YDL124W	306.49	1.11844	0.254396	4.39644	1.10039e-05	7.562e-05
YDL110C	103.149	1.26769	0.270764	4.68189	2.8424e-06	2.21201e-05
YDL099W	150.439	-1.10664	0.213789	-5.17633	2.26299e-07	2.1495e-06
YDL086W	203.008	1.25573	0.229633	5.46843	4.5403e-08	4.9054e-07
YDL086C-A	71.9275	1.07821	0.310411	3.4735	0.000513726	0.00226016
YDL085C-A	25.7786	-1.4597	0.482737	-3.0238	0.00249621	0.0089132
YDL085W	19.6555	1.85366	0.637883	2.90596	0.00366133	0.0123851
YDL081C	1446.9	-1.47305	0.163997	-8.98219	2.65423e-19	1.54535e-17
YDL075W	1756.26	-1.6238	0.141953	-11.439	2.67035e-30	5.79005e-28
YDL072C	257.366	1.61853	0.200659	8.06606	7.26002e-16	2.57915e-14
YDL062W	54.8829	-1.09439	0.320051	-3.41941	0.000627577	0.00268449
YDL060W	496.011	-1.26336	0.161212	-7.83666	4.6269e-15	1.50746e-13
YDL059C	32.9689	-1.2047	0.412459	-2.92078	0.00349156	0.0119126
YDL051W	320.354	-1.48915	0.177273	-8.40032	4.45261e-17	1.87906e-15
YDL050C	46.5821	-1.30362	0.388722	-3.35361	0.000797645	0.00331062
YDL029W	543.887	1.26377	0.16727	7.55528	4.17955e-14	1.21111e-12
YDL027C	147.29	1.21021	0.219067	5.52438	3.30654e-08	3.69299e-07
YDL025C	124.436	1.03911	0.222591	4.66824	3.03795e-06	2.35544e-05
YDL023C	9.65882	1.97689	0.808885	2.44397	0.0145267	0.0397321
YDL022W	46.5467	2.17678	0.450805	4.82864	1.37467e-06	1.15871e-05
YDL020C	329.841	1.02394	0.169055	6.05688	1.38786e-09	1.9655e-08
YDL018C	108.865	1.06022	0.262305	4.04194	5.30104e-05	0.000304411
YDL015C	436.32	1.27204	0.174485	7.29026	3.09353e-13	7.71909e-12
YDL003W	304.584	-1.35412	0.186366	-7.2659	3.70555e-13	9.20969e-12
YDR021W	78.2765	-1.36976	0.259233	-5.28389	1.26467e-07	1.25628e-06
YDR033W	1258.02	1.20086	0.147391	8.14742	3.71759e-16	1.37507e-14
YDR050C	4454.79	1.15846	0.12934	8.9567	3.34533e-19	1.91231e-17
YDR051C	237.255	-1.01847	0.179285	-5.68075	1.34109e-08	1.63602e-07
YDR055W	783.817	1.09691	0.14967	7.32887	2.32096e-13	5.98123e-12
YDR058C	61.7283	1.24894	0.315243	3.96182	7.43794e-05	0.000412432
YDR060W	1020.72	-1.21175	0.142072	-8.52915	1.47426e-17	6.71748e-16
YDR074W	547.355	1.14856	0.432243	2.65722	0.00787884	0.0238298
YDR077W	216.971	2.41707	0.288801	8.36933	5.79456e-17	2.42908e-15
YDR079W	36.3298	1.39226	0.410734	3.38969	0.00069971	0.00296082
YDR083W	218.142	-1.26771	0.182868	-6.93239	4.13775e-12	8.76032e-11
YDR087C	211.728	-1.03905	0.201893	-5.14653	2.65348e-07	2.46093e-06
YDR100W	46.5526	1.70688	0.385486	4.42786	9.51727e-06	6.60536e-05
YDR105C	186.847	1.11906	0.219854	5.09003	3.58002e-07	3.26371e-06
YDR116C	82.1924	1.07528	0.284812	3.77541	0.000159747	0.000813349
YDR120C	343.61	-1.64096	0.157573	-10.414	2.14027e-25	2.58809e-23
YDR133C	135.402	1.18586	0.285357	4.15572	3.24259e-05	0.000197956
YDR136C	18.1225	-1.94227	0.714984	-2.71652	0.00659717	0.0206178
YDR149C	93.2132	-1.09769	0.236759	-4.63632	3.54673e-06	2.70982e-05
YDR152W	190.841	-1.09843	0.189528	-5.79559	6.80796e-09	8.57885e-08
YDR161W	220.702	-1.99772	0.203294	-9.82672	8.63827e-23	7.75963e-21
YDR167W	142.172	-1.17533	0.224564	-5.23384	1.6602e-07	1.61101e-06
YDR172W	1045.49	-1.06017	0.129329	-8.19752	2.45392e-16	9.40868e-15
YDR178W	42.5415	1.6675	0.430472	3.87364	0.000107221	0.00057233
YDR184C	98.6332	-1.43066	0.244859	-5.84279	5.13325e-09	6.66899e-08
YDR197W	130.941	1.04616	0.225128	4.64696	3.36867e-06	2.58951e-05
YDR199W	28.7338	-1.53471	0.415985	-3.68935	0.00022483	0.00109847
YDR204W	94.7421	1.11755	0.30214	3.69879	0.000216632	0.00106838
YDR214W	503.6	1.70846	0.178383	9.57749	9.94302e-22	7.91414e-20
YDR216W	335.688	1.79482	0.184595	9.72305	2.40469e-22	2.01609e-20
YDR232W	168.71	-1.03674	0.193347	-5.36207	8.22728e-08	8.46696e-07
YDR233C	164.616	1.65452	0.270674	6.1126	9.8019e-10	1.42015e-08
YDR258C	573.922	2.05509	0.22967	8.94803	3.61887e-19	2.05004e-17
YDR278C	2.4377	-4.63477	1.89485	-2.44599	0.0144457	0.0396137
YDR281C	15.6223	-2.85879	0.604891	-4.72613	2.28838e-06	1.82901e-05
YDR299W	313.849	-1.54955	0.174706	-8.86946	7.35013e-19	3.85147e-17
YDR309C	44.0926	1.00008	0.371892	2.68917	0.0071631	0.0221226
YDR310C	190.184	-1.00118	0.199847	-5.00973	5.45057e-07	4.86835e-06
YDR313C	138.202	1.02214	0.219437	4.65802	3.19262e-06	2.46624e-05
YDR324C	594.502	-1.411	0.158641	-8.89431	5.87843e-19	3.18651e-17
YDR331W	350.184	1.11138	0.168846	6.58224	4.63423e-11	8.09446e-10
YDR334W	383.459	-1.48942	0.1552	-9.59677	8.24928e-22	6.65019e-20
YDR357C	72.676	1.00638	0.336186	2.99351	0.00275792	0.0097371
YDR358W	147.548	1.08528	0.222722	4.87282	1.10019e-06	9.41221e-06
YDR365C	320.053	-2.05809	0.173597	-11.8556	2.01247e-32	4.86709e-30
YDR381C-A	55.6275	1.04831	0.341577	3.06905	0.00214744	0.00780976
YDR382W	2833.27	-1.71731	0.151721	-11.3189	1.05849e-29	2.14702e-27
YDR391C	96.0286	1.20309	0.32582	3.6925	0.000222063	0.00108833
YDR392W	81.7036	-1.16753	0.267729	-4.36087	1.29547e-05	8.73092e-05
YDR402C	32.3202	-1.00697	0.395363	-2.54696	0.0108667	0.0312009
YDR411C	109.499	1.14967	0.262724	4.37597	1.20895e-05	8.20939e-05
YDR412W	121.066	-1.97432	0.233232	-8.46508	2.55985e-17	1.14158e-15
YDR413C	71.8562	-1.19484	0.293884	-4.0657	4.78887e-05	0.00027826
YDR421W	242.518	-1.04655	0.171153	-6.1147	9.67408e-10	1.40486e-08
YDR430C	245.189	1.02238	0.186633	5.47801	4.30129e-08	4.67933e-07
YDR435C	166.728	1.05892	0.221674	4.77692	1.78005e-06	1.46122e-05
YDR449C	113.116	-1.28944	0.238057	-5.41653	6.07664e-08	6.44349e-07
YDR454C	424.565	-1.11146	0.165793	-6.70392	2.02903e-11	3.84294e-10
YDR455C	23.2435	1.2632	0.534263	2.36438	0.0180603	0.0477155
YDR464W	155.512	-1.02611	0.215774	-4.75549	1.97964e-06	1.59794e-05
YDR465C	230.799	-1.08654	0.201148	-5.40169	6.60147e-08	6.96478e-07
YDR482C	25.7377	-1.81094	0.422722	-4.28398	1.83576e-05	0.000119248
YDR492W	73.2735	1.74821	0.362538	4.82214	1.42024e-06	1.19391e-05
YDR493W	33.0453	1.3271	0.449867	2.94998	0.00317793	0.0109977
YDR500C	819.508	-1.14436	0.160139	-7.14602	8.93304e-13	2.0804e-11
YDR503C	66.6882	1.00693	0.312551	3.22166	0.00127451	0.00495311
YDR511W	33.7517	1.8494	0.428509	4.3159	1.58952e-05	0.000104769
YDR513W	222.735	1.4875	0.19727	7.54039	4.68556e-14	1.34533e-12
YDR514C	133.879	-1.29181	0.204918	-6.30402	2.90018e-10	4.57347e-09
YDR523C	27.3486	-1.44319	0.443938	-3.25087	0.00115052	0.00455284
YDR524C-B	57.9267	2.04467	0.474679	4.30749	1.65116e-05	0.000108151
YDR526C	46.2201	-1.47787	0.338008	-4.37229	1.22948e-05	8.32181e-05
YDR527W	131.576	-1.05506	0.229562	-4.59599	4.30707e-06	3.2357e-05
YDR530C	88.4487	1.12258	0.283475	3.96007	7.49272e-05	0.000415103
YIL169C	473.694	-1.03167	0.153611	-6.71612	1.86623e-11	3.55601e-10
YIL162W	201.855	1.38682	0.523152	2.65089	0.00802788	0.0241754
YIL161W	93.5308	-1.83119	0.249384	-7.34287	2.0906e-13	5.40974e-12
YIL157C	149.019	1.23383	0.237552	5.19395	2.05882e-07	1.96447e-06
YIL156W-A	31.8649	1.89446	0.499131	3.79553	0.000147329	0.000757483
YIL156W-B	33.4913	1.42934	0.52817	2.70621	0.00680554	0.0211927
YIL127C	122.585	-1.42204	0.225812	-6.29743	3.02619e-10	4.7313e-09
YIL124W	245.618	1.01978	0.202123	5.04536	4.52667e-07	4.10732e-06
YIL117C	318.093	1.32791	0.17104	7.76378	8.24373e-15	2.59183e-13
YIL115W-A	48.0667	-1.29274	0.341517	-3.78529	0.00015353	0.000786154
YIL112W	286.934	-1.00828	0.16484	-6.1167	9.55351e-10	1.39057e-08
YIL103W	246.68	-1.30267	0.177402	-7.34301	2.08851e-13	5.40974e-12
YIL097W	84.9665	1.00316	0.267145	3.75512	0.000173255	0.00087224
YIL096C	103.518	-1.76696	0.238454	-7.41004	1.26263e-13	3.40747e-12
YIL091C	325.872	-1.89775	0.170797	-11.1111	1.10754e-28	1.9345e-26
YIL087C	29.304	2.21648	0.527545	4.2015	2.65154e-05	0.000164914
YIL079C	123.692	-1.05444	0.22532	-4.67976	2.87205e-06	2.23232e-05
YIL070C	145.107	1.83799	0.244971	7.50288	6.24321e-14	1.75256e-12
YIL064W	208.079	-1.07858	0.200962	-5.36709	8.00172e-08	8.24833e-07
YIL029C	37.0648	1.37927	0.387813	3.55653	0.000375786	0.00172101
YIL020C	108.23	-1.09303	0.227676	-4.8008	1.58029e-06	1.31093e-05
YIL019W	105.781	-1.90818	0.256884	-7.42817	1.1011e-13	3.01032e-12
YIR017C	46.3004	-2.2489	0.460504	-4.88356	1.04185e-06	8.96195e-06
YIR017W-A	42.0426	-1.5713	0.364608	-4.30956	1.63581e-05	0.000107369
YIR037W	79.2954	1.67899	0.349125	4.80915	1.5157e-06	1.26402e-05
YIR039C	170.066	1.65699	0.524023	3.16205	0.00156663	0.00591649
Q0010	1.75912	-5.26497	2.15607	-2.44193	0.014609	0.0398876
Q0045	2869.06	-14.266	1.43994	-9.9073	3.86947e-23	3.80175e-21
Q0060	345.42	-12.5661	1.45738	-8.62242	6.55539e-18	3.07614e-16
Q0050	6337.49	-15.3182	1.44542	-10.5977	3.05277e-26	4.08421e-24
Q0055	5720.32	-12.9436	0.668779	-19.3541	1.8835e-83	1.18434e-79
Q0070	131.535	-11.4204	1.46075	-7.81816	5.36021e-15	1.72846e-13
Q0065	776.313	-12.3637	1.44456	-8.55874	1.14104e-17	5.27564e-16
Q0075	120.891	-11.2366	1.45983	-7.69717	1.39113e-14	4.3304e-13
Q0085	261.285	-10.9672	1.83941	-5.96235	2.48637e-09	3.42107e-08
Q0120	490.451	-13.1365	1.45813	-9.00916	2.07645e-19	1.25546e-17
Q0110	282.657	-11.051	1.44231	-7.662	1.83061e-14	5.61507e-13
Q0115	105.4	-11.3535	1.45899	-7.78176	7.15219e-15	2.25995e-13
Q0105	3092.57	-14.4266	1.44255	-10.0007	1.51275e-23	1.58536e-21
Q0130	2428.34	-1.28847	0.157245	-8.19407	2.52531e-16	9.56577e-15
Q0160	968.949	1.22935	0.168532	7.29448	2.99822e-13	7.54111e-12
Q0182	324.422	2.76955	0.466872	5.93214	2.99014e-09	4.05215e-08
Q0250	3173.86	-15.7008	1.45345	-10.8024	3.352e-27	4.79032e-25
Q0255	81.6005	-10.6116	1.46568	-7.24009	4.48373e-13	1.09278e-11
Q0275	2936.53	-15.7426	1.4523	-10.8398	2.23058e-27	3.33949e-25
Q0297	31.219	-9.20151	1.50062	-6.1318	8.68926e-10	1.27659e-08
YEL069C	27.17	1.15638	0.465984	2.4816	0.0130795	0.0365528
YEL061C	292.094	-1.17143	0.174245	-6.72285	1.78203e-11	3.41628e-10
YEL046C	225.126	1.12486	0.209135	5.37865	7.50484e-08	7.81299e-07
YEL039C	53.5573	3.10442	0.447153	6.94264	3.84843e-12	8.17531e-11
YEL026W	61.0622	-2.04275	0.332989	-6.13458	8.53868e-10	1.25741e-08
YEL018C-A	41.7201	-1.34942	0.355848	-3.79213	0.000149362	0.000766687
YEL013W	597.071	1.1381	0.152909	7.44302	9.84071e-14	2.70211e-12
YEL005C	29.6853	1.20486	0.457752	2.63212	0.00848542	0.0253234
YER002W	224.83	-1.42815	0.200244	-7.13206	9.88772e-13	2.28581e-11
YER004W	127.833	1.12342	0.296886	3.78401	0.000154324	0.000788934
YER006W	161.742	-1.22219	0.222429	-5.49476	3.91251e-08	4.30103e-07
YER012W	238.806	1.20814	0.207052	5.83494	5.38099e-09	6.94778e-08
YER016W	188.126	-1.12311	0.187649	-5.98513	2.16212e-09	2.99458e-08
YER018C	69.4879	-1.3476	0.301925	-4.46336	8.06843e-06	5.66231e-05
YER021W	566.535	1.00484	0.144018	6.97716	3.012e-12	6.53085e-11
YER026C	371.013	1.46866	0.184098	7.97758	1.4923e-15	5.12763e-14
YER029C	58.0879	-1.41951	0.301455	-4.70887	2.49091e-06	1.96769e-05
YER035W	70.6046	1.76029	0.318286	5.53054	3.19253e-08	3.58476e-07
YER038W-A	10.7466	2.12511	0.758686	2.80104	0.00509383	0.0164341
YER039C	34.2937	2.36887	0.449205	5.27347	1.33866e-07	1.32351e-06
YER060W	119.265	-2.10771	0.238573	-8.83463	1.0043e-18	5.21905e-17
YER060W-A	36.585	-1.3938	0.347528	-4.01062	6.05592e-05	0.000341521
YER062C	134.937	1.15152	0.237353	4.8515	1.22531e-06	1.04118e-05
YER066C-A	24.0411	1.29952	0.53521	2.42805	0.0151803	0.041126
YER072W	655.679	-1.09685	0.215439	-5.09124	3.5573e-07	3.25594e-06
YER074W	1867.23	-1.14631	0.13128	-8.73185	2.50533e-18	1.23074e-16
YER090W	338.948	1.00685	0.211232	4.76654	1.87414e-06	1.53246e-05
YER093C-A	10.5298	3.05129	1.15302	2.64635	0.00813663	0.0244683
YER111C	219.688	1.06875	0.20511	5.21063	1.88202e-07	1.81228e-06
YER117W	3007.63	-1.12557	0.154279	-7.29569	2.97143e-13	7.50375e-12
YER124C	1225.25	1.02108	0.125968	8.10589	5.23603e-16	1.88138e-14
YER126C	340.137	-1.41858	0.178842	-7.93203	2.15594e-15	7.32788e-14
YER127W	206.72	-1.25685	0.184053	-6.82874	8.56662e-12	1.72099e-10
YER136W	472.243	1.36749	0.156354	8.74609	2.20879e-18	1.11111e-16
YER137C	13.1862	-1.70618	0.587296	-2.90515	0.00367082	0.0124097
YER143W	128.763	1.08007	0.242768	4.44899	8.62733e-06	6.02763e-05
YER145C	451.136	-1.05585	0.20653	-5.11235	3.18184e-07	2.91653e-06
YER150W	8.2308	2.92782	1.21277	2.41416	0.0157716	0.0425447
YER153C	32.6798	-1.37896	0.388943	-3.5454	0.000392011	0.00178233
YER159C	67.0275	-1.22773	0.277653	-4.42181	9.78782e-06	6.78565e-05
YER178W	506.971	1.19044	0.168369	7.07039	1.54503e-12	3.45735e-11
YER180C	26.0799	1.17978	0.470807	2.50588	0.0122149	0.0345666
YER182W	86.1312	1.12541	0.290389	3.87553	0.000106392	0.000568386
YER185W	34.7446	-1.40217	0.394139	-3.55756	0.000374313	0.00171551
YER186C	203.657	-1.05216	0.202503	-5.19578	2.03862e-07	1.94815e-06
YFL067W	4.00219	4.51225	1.69711	2.65878	0.00784234	0.0237651
YFL044C	146.378	1.60969	0.230761	6.97557	3.04626e-12	6.56177e-11
YFL034W	111.411	-1.03549	0.215847	-4.79734	1.60789e-06	1.33032e-05
YFL026W	54.8272	1.0474	0.322783	3.24489	0.00117497	0.00464083
YFL023W	126.44	-1.82736	0.219092	-8.34062	7.38999e-17	2.99795e-15
YFL014W	357.279	3.85503	0.79273	4.86298	1.1563e-06	9.87884e-06
YFL010W-A	50.8514	1.21892	0.399476	3.0513	0.00227849	0.00823873
YFL010C	96.4504	1.29634	0.29534	4.38933	1.13702e-05	7.7713e-05
YFL004W	804.686	-1.67636	0.147876	-11.3362	8.68395e-30	1.82016e-27
YFL002C	100.211	-1.23254	0.251377	-4.90316	9.4305e-07	8.1679e-06
YFL001W	170.849	-1.09956	0.197261	-5.57414	2.48755e-08	2.85432e-07
YFR014C	161.584	1.30772	0.22622	5.78076	7.43619e-09	9.31449e-08
YFR032C	7.67364	-3.90226	0.922631	-4.22949	2.34218e-05	0.000148165
YFR032C-A	676.786	-1.67868	0.161475	-10.3959	2.58877e-25	3.07136e-23
YFR033C	246.622	-2.15909	0.219096	-9.85456	6.55024e-23	5.96926e-21
YFR038W	265.118	-1.26614	0.177597	-7.12931	1.00875e-12	2.32345e-11
YFR045W	54.6588	2.05176	0.386112	5.31391	1.073e-07	1.08125e-06
YFR049W	33.97	1.99239	0.527844	3.77458	0.000160276	0.000815385
YFR050C	557.944	1.06066	0.149222	7.10792	1.17802e-12	2.68384e-11
YFR052C-A	169.279	2.38477	0.953583	2.50085	0.0123895	0.0349351
YFR053C	828.806	2.82779	0.920793	3.07104	0.00213316	0.00777133
YGL255W	253.954	-2.66226	0.236551	-11.2545	2.20139e-29	4.19465e-27
YGL250W	35.4461	1.1582	0.423424	2.73532	0.00623199	0.0196523
YGL231C	181.48	1.12857	0.211178	5.34417	9.08335e-08	9.27209e-07
YGL229C	133.944	1.18141	0.280917	4.20555	2.60452e-05	0.000162795
YGL222C	76.492	1.99781	0.308683	6.47204	9.66916e-11	1.64323e-09
YGL219C	112.943	1.32832	0.264253	5.02671	4.98973e-07	4.49504e-06
YGL218W	55.4141	1.34347	0.33437	4.01791	5.87166e-05	0.000332322
YGL212W	55.2392	-1.25124	0.319419	-3.91724	8.95672e-05	0.000486186
YGL210W	83.1909	-1.27054	0.262096	-4.84759	1.24972e-06	1.06049e-05
YGL194C	194.472	1.06554	0.193348	5.511	3.56801e-08	3.94994e-07
YGL189C	1068.72	-1.49179	0.167307	-8.91652	4.81164e-19	2.654e-17
YGL173C	601.515	-12.7686	1.44981	-8.80712	1.28397e-18	6.5639e-17
YGL171W	218.396	-1.35171	0.186545	-7.24601	4.29225e-13	1.05428e-11
YGL170C	9.98026	-2.29501	0.753719	-3.04492	0.00232745	0.00839646
YGL157W	310.889	1.40341	0.184882	7.59083	3.17854e-14	9.38341e-13
YGL156W	220.791	1.13382	0.238172	4.76049	1.93119e-06	1.56688e-05
YGL153W	84.7659	-1.05643	0.281937	-3.74704	0.000178932	0.000899378
YGL152C	47.028	-1.37007	0.346068	-3.95896	7.52775e-05	0.000416677
YGL150C	355.79	-1.00891	0.159348	-6.33147	2.42834e-10	3.86568e-09
YGL147C	3608.6	-1.25176	0.149932	-8.34887	6.89177e-17	2.83238e-15
YGL121C	36.0329	1.70011	0.546393	3.11151	0.00186133	0.00689284
YGL120C	333.139	-1.12681	0.20472	-5.50416	3.70931e-08	4.09195e-07
YGL115W	288.352	1.0957	0.18579	5.89749	3.69079e-09	4.94833e-08
YGL103W	6770.7	-1.23367	0.126498	-9.75249	1.79993e-22	1.57193e-20
YGL102C	4880.06	-1.04511	0.150851	-6.92812	4.26465e-12	8.99871e-11
YGL099W	181.572	-1.52134	0.208669	-7.29068	3.08387e-13	7.71909e-12
YGL088W	12580.1	-3.18817	0.3419	-9.32485	1.1114e-20	7.76496e-19
YGL086W	309.794	-1.38767	0.159212	-8.71586	2.88571e-18	1.38514e-16
YGL084C	254.834	1.0436	0.178032	5.86186	4.5772e-09	5.98367e-08
YGL082W	142.085	1.35112	0.227469	5.93978	2.85396e-09	3.88436e-08
YGL080W	39.137	1.39796	0.42015	3.32728	0.000876975	0.00359714
YGL078C	402.696	-1.65491	0.18811	-8.7976	1.39775e-18	7.08792e-17
YGL077C	521.91	1.12852	0.163159	6.91669	4.62305e-12	9.65772e-11
YGL062W	733.482	1.13934	0.231081	4.93047	8.2031e-07	7.14419e-06
YGL056C	272.068	1.52081	0.182613	8.32803	8.21965e-17	3.29205e-15
YGL055W	2061.5	1.40893	0.14005	10.0602	8.28004e-24	8.82456e-22
YGL037C	397.045	1.77922	0.249789	7.12291	1.05669e-12	2.41618e-11
YGL028C	196.737	1.32789	0.206459	6.43173	1.26158e-10	2.10259e-09
YGL023C	52.7719	-1.10661	0.33079	-3.34534	0.000821827	0.0033953
YGL007W	5.20331	-2.21264	0.933075	-2.37134	0.0177237	0.0471033
YGR014W	150.006	-1.28665	0.244492	-5.26254	1.42082e-07	1.39377e-06
YGR016W	33.4072	1.13171	0.402053	2.81482	0.00488049	0.0158679
YGR026W	144.925	1.14886	0.237694	4.83337	1.34243e-06	1.1361e-05
YGR027C	242.501	-1.45421	0.218636	-6.65126	2.90603e-11	5.28124e-10
YGR034W	1752.01	-1.56986	0.148969	-10.5382	5.76084e-26	7.5467e-24
YGR037C	32.8153	1.17949	0.49206	2.39705	0.0165278	0.0443184
YGR044C	167.858	1.36508	0.22105	6.17544	6.59814e-10	9.8549e-09
YGR060W	496.422	1.15109	0.209998	5.4814	4.21978e-08	4.61461e-07
YGR067C	33.1525	1.67204	0.459124	3.64181	0.000270729	0.00128905
YGR070W	307.017	1.25104	0.19184	6.52125	6.97239e-11	1.20534e-09
YGR072W	105.218	-1.17181	0.235011	-4.9862	6.15794e-07	5.45368e-06
YGR076C	38.3005	1.39571	0.385553	3.62002	0.000294582	0.00138855
YGR080W	54.772	1.0493	0.332574	3.15508	0.00160456	0.00604523
YGR081C	98.6683	-1.6771	0.25652	-6.53791	6.23848e-11	1.08363e-09
YGR082W	79.9276	1.38694	0.323201	4.29127	1.77653e-05	0.000116121
YGR086C	517.347	1.29673	0.169788	7.63733	2.21765e-14	6.64027e-13
YGR087C	16.5431	-1.76498	0.669237	-2.6373	0.00835698	0.0250232
YGR088W	176.838	2.08589	0.263194	7.92529	2.2762e-15	7.69504e-14
YGR103W	728.027	-1.03207	0.154349	-6.6866	2.28411e-11	4.26186e-10
YGR106C	512.9	1.24403	0.171517	7.25311	4.07322e-13	1.00836e-11
YGR109C	42.9797	1.16468	0.408835	2.84878	0.00438875	0.0145016
YGR121C	343.937	-1.21484	0.206634	-5.8792	4.12259e-09	5.48052e-08
YGR136W	212.255	1.32081	0.21018	6.2842	3.29545e-10	5.10389e-09
YGR137W	30.307	1.37074	0.458002	2.99286	0.00276375	0.00975222
YGR138C	115.906	-1.53505	0.51681	-2.97024	0.00297566	0.0103892
YGR145W	262.822	-1.21722	0.182287	-6.6775	2.43055e-11	4.50834e-10
YGR148C	1442.51	-1.20386	0.127477	-9.44372	3.59782e-21	2.72567e-19
YGR149W	104.99	1.43978	0.266826	5.39597	6.81562e-08	7.14277e-07
YGR152C	89.0248	-1.18747	0.278667	-4.26125	2.03289e-05	0.000130704
YGR157W	1265.83	1.23885	0.137	9.04272	1.52827e-19	9.32988e-18
YGR159C	740.417	-1.20594	0.218009	-5.53162	3.17287e-08	3.56905e-07
YGR161W-C	24.1745	1.69106	0.52368	3.22919	0.00124141	0.00485747
YGR162W	794.327	-1.10143	0.144989	-7.59665	3.03895e-14	9.01364e-13
YGR165W	224.152	1.28321	0.199521	6.43145	1.26396e-10	2.10259e-09
YGR189C	910.908	1.06281	0.160607	6.61747	3.65391e-11	6.50871e-10
YGR194C	128.451	1.26489	0.259072	4.8824	1.04803e-06	9.00276e-06
YGR205W	80.3653	1.40586	0.341515	4.11653	3.84621e-05	0.000229677
YGR219W	32.4933	1.0179	0.414631	2.45495	0.0140902	0.0387913
YGR227W	119.761	1.92046	0.267136	7.18906	6.52395e-13	1.54802e-11
YGR228W	54.0043	-1.17909	0.313037	-3.76661	0.000165481	0.000837928
YGR229C	436.697	-1.0917	0.155917	-7.00181	2.52676e-12	5.57482e-11
YGR230W	24.2026	-1.08267	0.428635	-2.52585	0.011542	0.0328547
YGR243W	43.2567	2.04988	0.447324	4.58255	4.59348e-06	3.42225e-05
YGR244C	214.953	1.66494	0.220577	7.54813	4.41562e-14	1.27364e-12
YGR247W	95.3833	1.56574	0.278794	5.61612	1.95289e-08	2.29528e-07
YGR248W	13.6945	2.84933	0.899988	3.16596	0.0015457	0.00584801
YGR249W	15.6901	-2.49675	0.657689	-3.79624	0.000146908	0.000755938
YGR251W	88.4275	-1.56235	0.270829	-5.76876	7.98588e-09	9.98315e-08
YGR255C	121.066	1.29315	0.25167	5.13826	2.77288e-07	2.55284e-06
YGR271C-A	208.734	-1.48537	0.188463	-7.88151	3.23452e-15	1.07046e-13
YGR282C	824.939	1.17679	0.142637	8.25024	1.5807e-16	6.13548e-15
YGR284C	323.201	1.38972	0.199776	6.95638	3.49127e-12	7.44173e-11
YGR286C	131.247	-1.87948	0.223022	-8.42731	3.53689e-17	1.53379e-15
YGR288W	117.569	1.11732	0.251264	4.44681	8.71529e-06	6.07558e-05
YHL048W	264.587	1.11754	0.214517	5.20957	1.89274e-07	1.81981e-06
YHL044W	40.2834	1.19644	0.390085	3.06713	0.00216126	0.00785549
YHL025W	163.794	-1.2296	0.216663	-5.67519	1.38533e-08	1.68491e-07
YHL020C	139.997	-1.35239	0.217632	-6.21412	5.16121e-10	7.76404e-09
YHL018W	29.187	1.09713	0.44946	2.44099	0.0146472	0.0399573
YHL016C	277.764	1.25154	0.178979	6.99268	2.69686e-12	5.90866e-11
YHL015W	1846.12	-1.36405	0.133097	-10.2485	1.20147e-24	1.39905e-22
YHL013C	115.186	-1.73014	0.228605	-7.56826	3.78251e-14	1.10113e-12
YHR010W	3433.77	-1.32025	0.133396	-9.89722	4.28028e-23	4.07794e-21
YHR015W	34.291	-1.03963	0.421541	-2.46625	0.0136535	0.0378041
YHR016C	144.523	1.74341	0.268285	6.49835	8.12053e-11	1.38755e-09
YHR020W	1287.94	-1.50289	0.157818	-9.52291	1.68389e-21	1.3072e-19
YHR031C	144.482	-1.05247	0.21174	-4.97057	6.67578e-07	5.87917e-06
YHR037W	314.588	1.93707	0.213573	9.06986	1.1917e-19	7.4192e-18
YHR038W	20.612	1.36805	0.546069	2.50527	0.0122357	0.0346101
YHR040W	54.2625	-2.31314	0.320316	-7.22141	5.14496e-13	1.23952e-11
YHR059W	39.9858	1.36097	0.407925	3.33633	0.00084891	0.00349624
YHR066W	241.268	-1.04423	0.186372	-5.60295	2.10735e-08	2.44935e-07
YHR087W	76.8246	3.10333	0.816759	3.79957	0.000144949	0.000747696
YHR089C	317.772	-1.64764	0.198697	-8.29223	1.11142e-16	4.36789e-15
YHR093W	8.16084	-2.25509	0.858293	-2.62742	0.00860359	0.0256274
YHR094C	534.864	1.74871	0.233923	7.47557	7.68725e-14	2.1294e-12
YHR096C	62.3849	1.90101	0.389477	4.88092	1.0559e-06	9.04568e-06
YHR104W	292.345	2.49429	0.267701	9.31746	1.19153e-20	8.23337e-19
YHR109W	79.9136	1.25727	0.287002	4.38071	1.18294e-05	8.05884e-05
YHR115C	103.063	-1.18603	0.252058	-4.70538	2.5339e-06	1.99414e-05
YHR116W	27.8668	1.80572	0.493217	3.66111	0.000251125	0.00120817
YHR119W	268.191	-1.04541	0.187579	-5.57318	2.50135e-08	2.86494e-07
YHR123W	158.5	1.42241	0.220421	6.45316	1.09538e-10	1.84659e-09
YHR127W	61.9509	-1.06533	0.303549	-3.50957	0.000448837	0.00201448
YHR132C	326.174	1.18127	0.178122	6.63185	3.31513e-11	5.95587e-10
YHR136C	252.58	-1.42227	0.208317	-6.82744	8.64407e-12	1.73102e-10
YHR138C	59.5539	1.14207	0.392229	2.91174	0.00359417	0.0122166
YHR141C	3123.01	-1.18582	0.169618	-6.99115	2.72649e-12	5.95284e-11
YHR143W	202.725	2.20326	0.235121	9.37077	7.20087e-21	5.20449e-19
YHR147C	161.245	1.65825	0.241271	6.87297	6.28798e-12	1.27544e-10
YHR149C	216.445	-1.3266	0.193393	-6.85961	6.90474e-12	1.39157e-10
YHR154W	215.816	-1.15081	0.194769	-5.90859	3.45038e-09	4.65114e-08
YHR158C	218.978	-1.01651	0.173443	-5.86077	4.60725e-09	6.01045e-08
YHR162W	478.326	1.07116	0.169883	6.30524	2.87743e-10	4.55751e-09
YHR165C	972.722	-1.09211	0.125254	-8.71913	2.80349e-18	1.35603e-16
YHR169W	145.849	-1.34466	0.220748	-6.09138	1.11939e-09	1.6107e-08
YHR170W	572.994	-1.27225	0.162022	-7.85232	4.08423e-15	1.34459e-13
YHR171W	105.211	1.48467	0.255665	5.8071	6.35637e-09	8.04202e-08
YHR181W	133.974	1.48551	0.247219	6.00888	1.86804e-09	2.62193e-08
YHR182C-A	293.837	1.06107	0.249622	4.25069	2.13109e-05	0.000136467
YHR196W	539.449	-1.52525	0.166964	-9.13516	6.53085e-20	4.14808e-18
YHR209W	169.156	1.25652	0.225867	5.56308	2.65048e-08	3.02472e-07
YHR214W	7.3146	-2.32435	0.822496	-2.82598	0.00471367	0.0154373
YHR214C-E	5.84372	-3.40899	1.16528	-2.92546	0.00343944	0.0117539
YHR216W	545.328	-1.87037	0.149832	-12.4831	9.22723e-36	3.22338e-33
YJL200C	373.101	-1.09281	0.204112	-5.35399	8.60338e-08	8.81076e-07
YJL198W	269.799	-1.1183	0.210676	-5.30817	1.10732e-07	1.11228e-06
YJL191W	312.306	1.61758	0.224375	7.20927	5.62536e-13	1.35009e-11
YJL190C	2535.16	-1.08275	0.162562	-6.66057	2.72761e-11	5.00034e-10
YJL180C	137.274	1.16811	0.225713	5.1752	2.27663e-07	2.15919e-06
YJL176C	81.1792	-1.02746	0.279331	-3.67829	0.000234805	0.00113924
YJL174W	253.503	1.11855	0.226473	4.939	7.85255e-07	6.85789e-06
YJL159W	456.857	2.32124	0.177373	13.0867	3.9208e-39	1.6436e-36
YJL158C	188.772	1.08748	0.261191	4.16354	3.13356e-05	0.000191672
YJL152W	59.0859	1.34119	0.377727	3.55068	0.000384243	0.00175569
YJL151C	158.722	1.05931	0.262522	4.03511	5.45775e-05	0.000311701
YJL148W	212.623	-1.59507	0.192985	-8.26524	1.39416e-16	5.445e-15
YJL140W	316.975	-1.13215	0.169315	-6.68667	2.28302e-11	4.26186e-10
YJL129C	453.297	-1.23428	0.145343	-8.49221	2.02744e-17	9.17162e-16
YJL127C	150.211	-1.03102	0.195654	-5.26964	1.36695e-07	1.34513e-06
YJL123C	286.228	-1.25964	0.172291	-7.31113	2.64906e-13	6.75964e-12
YJL122W	143.898	-1.63734	0.232635	-7.03824	1.94688e-12	4.31056e-11
YJL115W	31.946	-1.3512	0.427817	-3.15836	0.00158657	0.0059882
YJL109C	1560.41	-1.09048	0.134295	-8.12007	4.65908e-16	1.70327e-14
YJL097W	57.6094	1.11121	0.361319	3.07542	0.00210208	0.00767143
YJL092W	162.354	-1.09625	0.201112	-5.45093	5.01074e-08	5.37671e-07
YJL088W	30.8168	-1.02065	0.377462	-2.70397	0.00685159	0.0212755
YJL083W	115.345	-1.40014	0.262548	-5.33291	9.66497e-08	9.78636e-07
YJL077C	23.0835	-1.32167	0.469441	-2.81541	0.00487153	0.015847
YJL069C	370.545	-1.36296	0.185168	-7.36064	1.83034e-13	4.81556e-12
YJL066C	50.3487	1.75405	0.383129	4.57822	4.6894e-06	3.47314e-05
YJL062W-A	56.8647	1.41736	0.350593	4.04275	5.28279e-05	0.000303639
YJL050W	673.364	-1.39403	0.171032	-8.15067	3.61907e-16	1.35457e-14
YJL048C	234.113	1.03545	0.195158	5.30569	1.12247e-07	1.12569e-06
YJL038C	4.49804	-2.83698	1.0304	-2.75329	0.00590005	0.0187371
YJL035C	81.8363	-1.0184	0.282668	-3.60279	0.000314818	0.0014751
YJL034W	1421.09	1.85874	0.166317	11.1758	5.3543e-29	9.90231e-27
YJL033W	288.368	-1.38513	0.183874	-7.53302	4.95808e-14	1.41357e-12
YJL010C	276.652	-1.05453	0.186143	-5.66514	1.46903e-08	1.7764e-07
YJL001W	462.574	1.03739	0.16704	6.21044	5.28358e-10	7.92916e-09
YJR002W	348.49	-1.22394	0.170117	-7.1947	6.26001e-13	1.49669e-11
YJR008W	127.069	1.11412	0.275698	4.04108	5.32064e-05	0.000304979
YJR010C-A	34.4057	1.53083	0.463719	3.30121	0.000962689	0.00387314
YJR014W	72.5347	-1.09459	0.301374	-3.63199	0.00028124	0.00133166
YJR044C	30.1939	1.48501	0.490551	3.02723	0.0024681	0.0088329
YJR045C	937.808	1.49183	0.142496	10.4693	1.19509e-25	1.47347e-23
YJR047C	6.11793	-4.41896	1.7644	-2.50451	0.0122623	0.034654
YJR055W	54.953	-1.04088	0.29797	-3.49324	0.000477202	0.0021236
YJR073C	228.069	1.88213	0.271845	6.92353	4.40526e-12	9.23343e-11
YJR078W	22.5227	-1.39254	0.475797	-2.92675	0.00342524	0.0117181
YJR099W	57.5084	1.08117	0.343356	3.14884	0.00163921	0.00616099
YJR104C	453.172	1.08923	0.217844	5.00002	5.73237e-07	5.09833e-06
YJR112W	40.3637	-1.796	0.354233	-5.07009	3.97619e-07	3.61828e-06
YJR115W	28.0761	-2.09822	0.604076	-3.47343	0.000513849	0.00226016
YJR117W	68.3168	1.91403	0.370403	5.16742	2.37343e-07	2.23082e-06
YJR135W-A	18.2568	2.4639	0.762525	3.23124	0.00123253	0.00483477
YJR144W	152.187	-1.20278	0.221724	-5.42466	5.80643e-08	6.1778e-07
YJR147W	244.054	-1.14097	0.210152	-5.42925	5.65921e-08	6.03137e-07
YJR148W	607.545	1.65983	0.203702	8.14832	3.69018e-16	1.37301e-14
YJR149W	82.2784	1.23981	0.280718	4.41656	1.00284e-05	6.91431e-05
YJR153W	30.2624	1.21748	0.444102	2.74144	0.00611699	0.0193382
YKL202W	27.2039	-1.96395	0.426669	-4.60299	4.16469e-06	3.14e-05
YKL198C	73.2149	-1.16283	0.284029	-4.09405	4.23898e-05	0.000250044
YKL192C	37.0338	1.56062	0.462414	3.37494	0.000738325	0.00309712
YKL191W	134.977	-1.38707	0.222874	-6.22355	4.86045e-10	7.3634e-09
YKL185W	85.7258	1.10388	0.312339	3.53425	0.00040894	0.00185127
YKL184W	490.598	1.74357	0.176302	9.88967	4.61553e-23	4.33171e-21
YKL172W	375.694	-1.57975	0.159033	-9.93346	2.97745e-23	2.97178e-21
YKL167C	57.3333	1.08641	0.306396	3.54576	0.000391477	0.00178119
YKL166C	136.914	-1.16343	0.210588	-5.52464	3.30156e-08	3.69299e-07
YKL164C	549.7	2.99049	0.185191	16.1481	1.17081e-58	2.45402e-55
YKL163W	46.2432	2.58735	0.434237	5.95838	2.54751e-09	3.49754e-08
YKL161C	296.06	1.3928	0.183529	7.58897	3.22455e-14	9.47475e-13
YKL150W	409.5	1.57887	0.168839	9.35135	8.65337e-21	6.18323e-19
YKL143W	198.567	-1.65145	0.190609	-8.66406	4.55237e-18	2.15228e-16
YKL141W	136.799	1.00223	0.243542	4.11523	3.86792e-05	0.000230754
YKL137W	48.4901	1.09992	0.371371	2.96177	0.00305877	0.0106321
YKL133C	90.051	1.18	0.261347	4.51509	6.32908e-06	4.53271e-05
YKL132C	52.6709	-1.47529	0.32883	-4.48649	7.24073e-06	5.133e-05
YKL131W	21.0977	-1.31637	0.520414	-2.52946	0.0114238	0.0325771
YKL124W	86.3147	1.22183	0.259066	4.7163	2.40173e-06	1.91166e-05
YKL108W	64.9152	-1.15922	0.279703	-4.14446	3.40611e-05	0.000206137
YKL105C	143.752	-1.35205	0.216829	-6.23554	4.50213e-10	6.85458e-09
YKL099C	178.164	-1.12059	0.196559	-5.70104	1.19076e-08	1.45955e-07
YKL096W-A	118.681	1.1462	0.294014	3.89845	9.6812e-05	0.000521206
YKL096W	81.7112	3.05575	0.460408	6.63705	3.20018e-11	5.78239e-10
YKL091C	134.787	1.15781	0.3082	3.7567	0.000172167	0.000868576
YKL089W	122.422	-1.42785	0.238455	-5.98791	2.1256e-09	2.95702e-08
YKL083W	61.0507	-1.91784	0.30623	-6.26275	3.7825e-10	5.81525e-09
YKL082C	235.778	-2.13193	0.168158	-12.6781	7.82038e-37	2.89262e-34
YKL080W	866.232	1.39702	0.155175	9.00289	2.19846e-19	1.30414e-17
YKL078W	59.9996	-1.27102	0.297185	-4.27686	1.89552e-05	0.000122246
YKL074C	189.243	-1.2336	0.192353	-6.41324	1.4246e-10	2.33279e-09
YKL072W	132.677	-1.02976	0.238923	-4.31003	1.63234e-05	0.000107253
YKL055C	89.4509	1.19598	0.276189	4.33029	1.48913e-05	9.85647e-05
YKL053C-A	37.9087	1.10912	0.409349	2.70948	0.00673898	0.0210296
YKL053W	20.3276	-1.19726	0.498636	-2.40108	0.0163467	0.0439079
YKL035W	418.847	1.309	0.238916	5.47893	4.27906e-08	4.67131e-07
YKL034W	83.7263	1.02519	0.28646	3.57882	0.000345151	0.00160033
YKL032C	22.5486	-1.18378	0.455646	-2.59803	0.00937599	0.0274343
YKL026C	29.6736	1.64128	0.488525	3.35966	0.000780386	0.00324756
YKL024C	92.1118	1.23936	0.299716	4.13509	3.54809e-05	0.000213701
YKL021C	282.417	-1.03462	0.173266	-5.9713	2.35372e-09	3.24566e-08
YKL014C	824.161	-1.11666	0.150483	-7.42048	1.16701e-13	3.163e-12
YKL003C	71.5873	1.09382	0.283267	3.86146	0.00011271	0.000598579
YKR004C	64.5296	1.30766	0.33346	3.92148	8.80058e-05	0.000479118
YKR005C	34.3295	-1.21396	0.37769	-3.21418	0.00130816	0.00504983
YKR010C	89.5159	-1.21989	0.242814	-5.02397	5.06132e-07	4.55301e-06
YKR025W	128.288	-1.94678	0.231672	-8.40317	4.34595e-17	1.84644e-15
YKR034W	41.1128	-1.55186	0.346935	-4.47307	7.71045e-06	5.44756e-05
YKR036C	116.444	-1.34554	0.224567	-5.99168	2.07679e-09	2.90197e-08
YKR044W	92.4597	-1.02521	0.255566	-4.01154	6.03251e-05	0.000340506
YKR047W	62.8468	-1.23128	0.318008	-3.87184	0.000108015	0.000575591
YKR049C	50.2885	1.62646	0.40704	3.99582	6.44714e-05	0.000362284
YKR050W	91.9813	-1.16466	0.252902	-4.60517	4.1213e-06	3.11475e-05
YKR057W	473.37	-2.05387	0.189058	-10.8637	1.71661e-27	2.69851e-25
YKR060W	131.115	-1.09253	0.239203	-4.56738	4.93859e-06	3.64054e-05
YKR065C	66.0451	1.2964	0.312992	4.14196	3.44357e-05	0.000208003
YKR072C	46.645	-1.07145	0.330087	-3.24596	0.00117056	0.00462631
YKR075C	89.1002	1.26647	0.310991	4.07237	4.65378e-05	0.000271204
YKR081C	217.687	-1.72592	0.210589	-8.19568	2.49176e-16	9.49585e-15
YKR091W	74.5728	1.37826	0.293426	4.69712	2.63861e-06	2.0662e-05
YKR092C	131.115	-1.06476	0.219241	-4.85658	1.19431e-06	1.01621e-05
YKR095W	893.303	-1.14539	0.135427	-8.45764	2.72853e-17	1.20824e-15
YKR099W	113.663	-1.57723	0.234582	-6.7236	1.77291e-11	3.40918e-10
YKR105C	29.2065	1.1947	0.43139	2.76942	0.0056156	0.0179516
YLL053C	34.3785	-2.60896	0.391398	-6.66576	2.63305e-11	4.85531e-10
YLL052C	22.8089	-3.38043	0.490806	-6.8875	5.67803e-12	1.16298e-10
YLL039C	1378.74	1.71098	0.168632	10.1463	3.44271e-24	3.73237e-22
YLL038C	112.949	1.07054	0.249409	4.29232	1.76817e-05	0.000115695
YLL034C	366.187	-1.72431	0.163989	-10.5148	7.38459e-26	9.47639e-24
YLL029W	252.431	-1.03476	0.183141	-5.65009	1.60367e-08	1.92808e-07
YLL027W	154.613	1.44164	0.213275	6.75955	1.38423e-11	2.70312e-10
YLL024C	2262.05	2.52728	0.171689	14.7201	4.78968e-49	4.3025e-46
YLL023C	59.9742	1.34639	0.379674	3.54618	0.000390864	0.00177969
YLL022C	51.344	-1.05252	0.364339	-2.88884	0.00386667	0.0130019
YLL011W	320.604	-1.16537	0.176633	-6.59772	4.17522e-11	7.38674e-10
YLL009C	16.255	2.28862	0.741371	3.08701	0.00202182	0.00741728
YLL008W	333.64	-2.24609	0.168809	-13.3055	2.14931e-40	9.65348e-38
YLL006W	93.6966	1.16029	0.275587	4.21027	2.55067e-05	0.000160066
YLR002C	313.685	-1.69722	0.180866	-9.38384	6.36119e-21	4.67633e-19
YLR003C	161.636	-1.24164	0.198653	-6.25028	4.09719e-10	6.28369e-09
YLR009W	60.7952	-1.61197	0.308403	-5.22683	1.72441e-07	1.66817e-06
YLR010C	63.1852	1.08376	0.303417	3.57186	0.000354459	0.00163285
YLR020C	261.694	-1.30554	0.170827	-7.64251	2.13035e-14	6.44022e-13
YLR023C	196.687	1.11114	0.216147	5.14068	2.73744e-07	2.52761e-06
YLR027C	741.619	1.78463	0.146001	12.2234	2.33149e-34	6.98113e-32
YLR051C	230.22	-2.13435	0.179048	-11.9205	9.25497e-33	2.49145e-30
YLR058C	1147.37	1.19177	0.159224	7.4849	7.16019e-14	1.99218e-12
YLR068W	126.239	-2.33824	0.236777	-9.87527	5.32909e-23	4.92784e-21
YLR074C	110.981	-2.20691	0.264188	-8.35357	6.62287e-17	2.73978e-15
YLR086W	318.018	-1.24641	0.15487	-8.04808	8.4105e-16	2.93559e-14
YLR106C	2454.37	-1.13353	0.127753	-8.87281	7.13214e-19	3.76864e-17
YLR108C	141.452	1.23534	0.259446	4.76146	1.92202e-06	1.5655e-05
YLR109W	198.852	3.12466	0.321472	9.71986	2.48116e-22	2.05284e-20
YLR110C	1270.03	1.47098	0.165207	8.90385	5.394e-19	2.94935e-17
YLR121C	361.469	-1.18387	0.188384	-6.28435	3.29239e-10	5.10389e-09
YLR132C	28.0831	1.20409	0.45863	2.6254	0.0086547	0.0257292
YLR133W	114.278	1.50046	0.281038	5.339	9.34582e-08	9.50915e-07
YLR138W	536.872	-1.24221	0.162441	-7.64716	2.05462e-14	6.24127e-13
YLR142W	225.433	1.30475	0.243508	5.35812	8.40909e-08	8.62583e-07
YLR149C	139.007	1.8821	0.301193	6.24881	4.13582e-10	6.32751e-09
YLR150W	700.708	-1.1783	0.156423	-7.53275	4.96817e-14	1.41357e-12
YLR152C	202.64	1.34237	0.203263	6.60413	3.99858e-11	7.10257e-10
YLR154W-C	65.4011	-3.11061	0.775293	-4.01217	6.01626e-05	0.000339966
YLR154W-E	461.227	-4.01796	0.693219	-5.79609	6.7878e-09	8.57062e-08
YLR167W	7046.31	-1.23628	0.148106	-8.34721	6.98924e-17	2.85379e-15
YLR174W	117.916	1.13005	0.240347	4.70175	2.57936e-06	2.02504e-05
YLR181C	97.9603	-1.03856	0.252997	-4.10504	4.04252e-05	0.000240258
YLR196W	504.147	-1.15187	0.149223	-7.71908	1.17176e-14	3.66569e-13
YLR197W	1051.32	-1.0487	0.156317	-6.70875	1.96293e-11	3.72897e-10
YLR198C	195.898	-1.17925	0.198607	-5.93762	2.89186e-09	3.92744e-08
YLR199C	106.042	1.17894	0.263952	4.46651	7.95061e-06	5.59211e-05
YLR201C	62.281	1.03658	0.324093	3.19841	0.00138188	0.0053048
YLR209C	74.8835	1.24523	0.330026	3.77313	0.000161212	0.000819484
YLR210W	72.247	-1.2177	0.266565	-4.56813	4.92099e-06	3.63183e-05
YLR213C	71.2058	-3.64364	0.367944	-9.90271	4.0515e-23	3.91936e-21
YLR216C	670.101	1.13011	0.157743	7.16427	7.82021e-13	1.8417e-11
YLR217W	151.541	1.07475	0.258824	4.15241	3.28988e-05	0.00020009
YLR222C	401.683	-1.30598	0.171364	-7.62108	2.51564e-14	7.49683e-13
YLR230W	56.9318	1.12608	0.392458	2.86929	0.00411389	0.0137304
YLR251W	109.966	1.21486	0.266905	4.55167	5.3222e-06	3.88237e-05
YLR252W	27.7095	1.36468	0.460906	2.96087	0.00306774	0.0106574
YLR258W	573.661	1.08883	0.43542	2.50065	0.0123965	0.034939
YLR259C	749.3	2.0761	0.169279	12.2644	1.40685e-34	4.42312e-32
YLR262C-A	125.828	-1.37881	0.269385	-5.11838	3.08172e-07	2.83302e-06
YLR268W	77.3466	1.82072	0.325808	5.58832	2.29277e-08	2.64531e-07
YLR270W	153.375	2.46291	0.290106	8.4897	2.07177e-17	9.3052e-16
YLR273C	59.0353	1.38525	0.342949	4.03925	5.36233e-05	0.00030708
YLR286C	769.713	1.70705	0.171845	9.93367	2.97126e-23	2.97178e-21
YLR287C-A	542.89	-1.55143	0.178562	-8.68847	3.67354e-18	1.74994e-16
YLR290C	93.731	1.00228	0.274246	3.65469	0.000257494	0.00123503
YLR301W	250.216	1.58797	0.230296	6.89538	5.37227e-12	1.10757e-10
YLR304C	4031.07	1.72732	0.125254	13.7905	2.90622e-43	1.6613e-40
YLR309C	435.028	-1.00835	0.154628	-6.52114	6.97749e-11	1.20534e-09
YLR312C	42.2126	1.25778	0.405091	3.10492	0.00190331	0.0070263
YLR326W	78.4414	-1.56317	0.26618	-5.8726	4.29007e-09	5.66722e-08
YLR327C	56.7963	2.46014	1.03811	2.36982	0.0177968	0.047178
YLR334C	35.9266	-1.21612	0.479047	-2.53862	0.011129	0.0318376
YLR336C	352.258	-1.57197	0.153539	-10.2383	1.33627e-24	1.52773e-22
YLR339C	2407.68	-1.51435	0.155436	-9.74259	1.98422e-22	1.69814e-20
YLR340W	3439.83	-1.18422	0.16992	-6.96927	3.18588e-12	6.83713e-11
YLR343W	77.3262	-1.69863	0.274201	-6.19482	5.83502e-10	8.73587e-09
YLR345W	163.124	1.10347	0.214136	5.15312	2.5619e-07	2.38656e-06
YLR349W	105.384	1.20346	0.268146	4.48809	7.18654e-06	5.10034e-05
YLR350W	107.836	1.1092	0.268902	4.12492	3.70869e-05	0.000222734
YLR354C	1234.02	1.48565	0.151843	9.78412	1.31732e-22	1.16666e-20
YLR359W	881.757	1.31036	0.164967	7.94318	1.9707e-15	6.73465e-14
YLR365W	8.92355	-3.42302	1.13892	-3.00548	0.00265162	0.00941998
YLR367W	205.691	1.08772	0.260056	4.18263	2.88156e-05	0.000177814
YLR374C	31.2269	-1.28037	0.371146	-3.44979	0.000561031	0.00243798
YLR375W	390.972	-1.07421	0.145396	-7.38816	1.48873e-13	3.98346e-12
YLR382C	74.1987	1.04466	0.294099	3.55209	0.000382185	0.00174777
YLR384C	1336.57	-1.29612	0.127179	-10.1913	2.16941e-24	2.3932e-22
YLR390W-A	77.6065	1.16192	0.330324	3.51753	0.000435586	0.0019592
YLR408C	28.6424	1.26992	0.453222	2.80199	0.00507883	0.0164109
YLR409C	628.542	-1.0188	0.177844	-5.7286	1.01263e-08	1.25096e-07
YLR431C	38.051	-1.18087	0.35415	-3.33438	0.000854905	0.00351809
YLR435W	131.843	-1.51487	0.22642	-6.69053	2.22357e-11	4.18616e-10
YLR438C-A	36.1955	-1.52121	0.366465	-4.15103	3.30987e-05	0.000200893
YLR446W	155.718	-1.11674	0.204988	-5.44784	5.0985e-08	5.46156e-07
YLR449W	174.022	-1.99108	0.231904	-8.58579	9.02119e-18	4.20187e-16
YLR459W	108.34	1.22438	0.249289	4.91148	9.03922e-07	7.83981e-06
YML130C	350.915	1.1803	0.17153	6.88098	5.94406e-12	1.21351e-10
YML129C	26.6966	2.20026	0.50489	4.35791	1.31311e-05	8.83081e-05
YML128C	277.721	1.83778	0.750027	2.45028	0.0142746	0.0392129
YML113W	57.8275	-1.41294	0.285554	-4.94805	7.49598e-07	6.57388e-06
YML110C	260.959	1.72603	0.202347	8.53005	1.4629e-17	6.71438e-16
YML108W	33.6345	-1.2439	0.387215	-3.21244	0.00131614	0.00507725
YML099W-A	36.9961	-1.70082	0.357448	-4.75822	1.95308e-06	1.57853e-05
YML093W	385.606	-1.14535	0.164141	-6.97786	2.99717e-12	6.52117e-11
YML092C	451.118	2.12646	0.178091	11.9403	7.2963e-33	2.08541e-30
YML080W	173.878	-1.10925	0.19066	-5.81793	5.95823e-09	7.58632e-08
YML073C	387.878	-1.28808	0.195541	-6.58726	4.48012e-11	7.84707e-10
YML066C	17.7904	-1.36675	0.537094	-2.54471	0.0109368	0.0313448
YML060W	33.2724	-1.62001	0.426198	-3.80106	0.000144077	0.000743808
YML056C	2215.71	-1.46566	0.16411	-8.93101	4.22126e-19	2.36993e-17
YML051W	201.065	-1.13119	0.21144	-5.34993	8.7989e-08	8.99634e-07
YML043C	134.881	-1.73867	0.219831	-7.90916	2.59134e-15	8.66721e-14
YML024W	4459.47	-1.44717	0.16298	-8.87944	6.71996e-19	3.61155e-17
YML010W	388.345	-1.03198	0.169534	-6.08715	1.14939e-09	1.64632e-08
YML009W-B	11.1776	-1.83816	0.705864	-2.60412	0.00921098	0.0270395
YML009C-A	22.7278	-2.655	0.504402	-5.26366	1.41218e-07	1.38747e-06
YML009C	22.0946	1.9581	0.547721	3.575	0.000350232	0.00161812
YML004C	513.806	1.3338	0.209626	6.36273	1.98194e-10	3.1955e-09
YMR002W	347.78	1.07732	0.183154	5.88201	4.05309e-09	5.39955e-08
YMR007W	11.8193	-1.63297	0.607531	-2.68787	0.00719083	0.0221647
YMR011W	669.693	1.09638	0.213139	5.14395	2.69017e-07	2.49128e-06
YMR014W	220.181	-1.64996	0.178142	-9.26201	2.00628e-20	1.3565e-18
YMR015C	727.052	1.04335	0.175128	5.95766	2.55873e-09	3.50529e-08
YMR022W	110.013	1.5012	0.270545	5.54882	2.87612e-08	3.25856e-07
YMR041C	107.116	1.03708	0.255272	4.06264	4.85215e-05	0.000281201
YMR042W	43.2701	-1.01838	0.339245	-3.0019	0.00268303	0.00950474
YMR044W	122.592	-1.02374	0.209472	-4.88725	1.02253e-06	8.80779e-06
YMR049C	411.86	-1.25651	0.171834	-7.31235	2.62513e-13	6.73747e-12
YMR057C	3.41434	-2.95062	1.18671	-2.48639	0.0129047	0.0361285
YMR058W	627.592	-1.27078	0.42745	-2.97293	0.00294972	0.0103044
YMR072W	168.399	1.13785	0.226618	5.02101	5.14e-07	4.61718e-06
YMR095C	86.5676	1.649	0.273302	6.03363	1.60322e-09	2.26032e-08
YMR096W	327.564	1.95533	0.175565	11.1374	8.24978e-29	1.48213e-26
YMR099C	260.082	1.53155	0.224794	6.8131	9.55177e-12	1.89469e-10
YMR100W	347.8	1.35953	0.167664	8.10866	5.11797e-16	1.85606e-14
YMR103C	33.871	1.55046	0.45099	3.43789	0.000586263	0.00253536
YMR104C	305.346	1.43768	0.172546	8.33215	7.93904e-17	3.20004e-15
YMR105C	615.721	1.95897	0.820667	2.38705	0.0169842	0.0453683
YMR107W	13.7784	2.4442	0.924514	2.64377	0.00819892	0.0246429
YMR110C	324.09	1.43102	0.202482	7.06739	1.57878e-12	3.52034e-11
YMR116C	7012.23	-1.19006	0.147497	-8.06837	7.12447e-16	2.54538e-14
YMR122W-A	66.0182	2.40693	0.41306	5.82708	5.64052e-09	7.25308e-08
YMR134W	67.2258	-1.05863	0.268267	-3.94618	7.94077e-05	0.000437766
YMR150C	102.654	1.05892	0.257089	4.11889	3.80707e-05	0.000227555
YMR152W	126.966	1.18606	0.242281	4.8954	9.81041e-07	8.4736e-06
YMR159C	15.9991	1.68164	0.627689	2.6791	0.00738204	0.022621
YMR169C	121.054	2.49178	0.594018	4.19478	2.73132e-05	0.000169437
YMR170C	73.4022	1.09063	0.304916	3.57683	0.00034779	0.0016092
YMR177W	125.287	-1.41624	0.256858	-5.5137	3.51363e-08	3.8966e-07
YMR186W	4793.02	1.5414	0.12978	11.877	1.55814e-32	3.91904e-30
YMR190C	171.658	-1.3089	0.188079	-6.95928	3.42007e-12	7.31476e-11
YMR193C-A	70.6522	-1.33777	0.281833	-4.74668	2.06781e-06	1.66271e-05
YMR195W	50.954	1.12916	0.33992	3.32185	0.000894224	0.00365597
YMR203W	350.267	1.00314	0.195032	5.14347	2.69704e-07	2.49397e-06
YMR204C	44.1966	1.09023	0.355511	3.06666	0.00216463	0.00786319
YMR213W	51.6706	-1.33379	0.315033	-4.23379	2.29782e-05	0.000146094
YMR214W	123.184	-1.48086	0.230632	-6.42085	1.35517e-10	2.24245e-09
YMR217W	2006.56	-1.09931	0.164736	-6.67316	2.50347e-11	4.62994e-10
YMR220W	565.42	-1.25115	0.14969	-8.35825	6.36533e-17	2.65067e-15
YMR225C	34.1983	1.38188	0.429783	3.21531	0.00130305	0.00504221
YMR229C	1554.99	-1.53581	0.164677	-9.32623	1.09705e-20	7.75084e-19
YMR239C	204.223	-1.74874	0.206862	-8.45369	2.8224e-17	1.24107e-15
YMR240C	100.919	-1.38698	0.235929	-5.87882	4.13198e-09	5.48142e-08
YMR251W-A	35.214	1.57459	0.471957	3.33629	0.000849039	0.00349624
YMR252C	42.5552	1.3006	0.385057	3.37767	0.000731029	0.00306856
YMR259C	556.97	-1.03479	0.182069	-5.68349	1.31972e-08	1.61448e-07
YMR266W	481.556	-1.37413	0.174122	-7.89173	2.98031e-15	9.91546e-14
YMR267W	134.354	1.0964	0.228132	4.806	1.53976e-06	1.28239e-05
YMR269W	36.7776	-1.65778	0.399235	-4.15238	3.29029e-05	0.00020009
YMR270C	159.235	-1.287	0.191395	-6.72431	1.76423e-11	3.40291e-10
YMR291W	403.04	1.97775	0.207286	9.54115	1.41257e-21	1.11028e-19
YMR298W	57.9269	1.29996	0.363032	3.58084	0.000342489	0.00159052
YMR303C	29.5506	-1.63676	0.426241	-3.83999	0.000123039	0.000647665
YMR304C-A	38.7213	-2.06967	0.453334	-4.56545	4.98425e-06	3.66561e-05
YMR305C	372.826	-1.73076	0.22652	-7.64066	2.16109e-14	6.50187e-13
YMR306W	185.768	-1.01	0.195654	-5.16219	2.44077e-07	2.28726e-06
YMR314W	200.657	1.15109	0.232058	4.96033	7.03732e-07	6.18891e-06
YMR316C-A	32.7626	-1.09351	0.435112	-2.51318	0.011965	0.0339072
YNL336W	142.382	1.23664	0.27134	4.55754	5.17556e-06	3.79638e-05
YNL333W	16.1927	-1.46779	0.588922	-2.49233	0.0126906	0.0356244
YNL332W	12.2678	2.68873	0.863717	3.11298	0.0018521	0.00687079
YNL327W	458.053	1.51535	0.173538	8.73208	2.50029e-18	1.23074e-16
YNL322C	51.6033	1.74284	0.379459	4.59297	4.3699e-06	3.27899e-05
YNL313C	272.664	-1.00964	0.17983	-5.61443	1.97209e-08	2.30922e-07
YNL308C	269.914	-1.47855	0.188742	-7.83368	4.73804e-15	1.53571e-13
YNL305C	170.152	1.72548	0.253555	6.80513	1.00959e-11	1.99632e-10
YNL304W	39.2712	-1.22496	0.344038	-3.56053	0.000370104	0.00169746
YNL290W	162.474	-1.05815	0.214243	-4.93901	7.85215e-07	6.85789e-06
YNL282W	68.2439	-1.06811	0.29633	-3.60445	0.000312813	0.00146679
YNL281W	302.685	1.29216	0.194798	6.63333	3.28206e-11	5.91335e-10
YNL265C	48.4154	1.16248	0.371462	3.12946	0.00175127	0.00652756
YNL264C	75.3556	1.55265	0.329947	4.70575	2.52935e-06	1.99305e-05
YNL253W	78.4638	1.02981	0.276462	3.72496	0.000195345	0.000972548
YNL248C	330.032	-1.01919	0.211492	-4.81902	1.44267e-06	1.21115e-05
YNL237W	82.0135	1.8115	0.294171	6.15797	7.36845e-10	1.09276e-08
YNL234W	51.6631	-1.13643	0.320829	-3.54215	0.000396875	0.00180314
YNL228W	47.0177	-1.68827	0.324752	-5.19863	2.00762e-07	1.92438e-06
YNL227C	114.852	-1.10795	0.234946	-4.71575	2.40825e-06	1.91201e-05
YNL221C	229.15	-1.34829	0.175383	-7.68768	1.49831e-14	4.64106e-13
YNL217W	280.773	-1.94797	0.19579	-9.94932	2.53924e-23	2.6175e-21
YNL199C	207.281	-1.17564	0.183613	-6.40283	1.52523e-10	2.49107e-09
YNL186W	409.528	-1.14241	0.150637	-7.5839	3.35329e-14	9.80721e-13
YNL182C	284.268	-1.24887	0.20504	-6.09085	1.12315e-09	1.61241e-08
YNL180C	36.7268	1.9326	0.451008	4.28506	1.82686e-05	0.000118793
YNL174W	112.997	-1.0418	0.255587	-4.0761	4.57969e-05	0.000267631
YNL171C	21.8967	-1.19642	0.489498	-2.44418	0.0145182	0.0397275
YNL160W	84.4637	2.47532	0.403842	6.12941	8.82056e-10	1.29286e-08
YNL151C	56.7197	-1.42067	0.336757	-4.21866	2.45753e-05	0.00015453
YNL136W	119.212	-1.11196	0.235796	-4.7158	2.40765e-06	1.91201e-05
YNL133C	36.8069	-1.50523	0.345781	-4.35314	1.34204e-05	8.98697e-05
YNL132W	311.663	-1.39305	0.192425	-7.23949	4.50389e-13	1.09345e-11
YNL131W	141.755	1.93857	0.281125	6.89574	5.35835e-12	1.10757e-10
YNL117W	73.1769	-1.37188	0.334226	-4.10464	4.04937e-05	0.000240438
YNL112W	1119.35	-1.4316	0.192756	-7.42702	1.11069e-13	3.0234e-12
YNL110C	261.791	-1.23316	0.175007	-7.04636	1.83661e-12	4.08079e-11
YNL090W	92.6412	1.05666	0.279646	3.77856	0.000157737	0.000803769
YNL075W	202.517	-1.4901	0.194821	-7.64855	2.03253e-14	6.20415e-13
YNL071W	443.309	1.42276	0.176796	8.0475	8.4501e-16	2.93559e-14
YNL067W	656.021	1.10769	0.16801	6.593	4.31016e-11	7.59167e-10
YNL065W	640.089	1.07914	0.192169	5.61557	1.95915e-08	2.29834e-07
YNL062C	236.632	-1.02692	0.211354	-4.85876	1.18123e-06	1.00781e-05
YNL061W	354.032	-1.79405	0.162346	-11.0508	2.17248e-28	3.69204e-26
YNL042W-B	7.78558	-3.83181	1.10306	-3.47381	0.000513129	0.00226016
YNL037C	566.619	2.03544	0.165087	12.3295	6.28252e-35	2.07918e-32
YNL036W	424.544	3.18703	0.490347	6.49955	8.05594e-11	1.38027e-09
YNL024C	74.0053	-1.93573	0.323142	-5.99032	2.09426e-09	2.91989e-08
YNL007C	434.332	1.22103	0.236387	5.16537	2.39965e-07	2.25209e-06
YNL002C	272.508	-1.36958	0.190449	-7.19133	6.41637e-13	1.52826e-11
YNR003C	158.652	-1.35936	0.22944	-5.9247	3.12877e-09	4.2309e-08
YNR014W	20.5581	-2.58583	0.53507	-4.83269	1.34703e-06	1.13846e-05
YNR019W	308.965	1.81738	0.202783	8.96217	3.18349e-19	1.83649e-17
YNR024W	81.9593	-1.39662	0.270893	-5.15559	2.52831e-07	2.35875e-06
YNR025C	52.3523	-1.73185	0.321732	-5.3829	7.32939e-08	7.64299e-07
YNR029C	154.881	-1.39748	0.20699	-6.75142	1.464e-11	2.85004e-10
YNR030W	189.866	1.07846	0.213776	5.04483	4.5393e-07	4.11284e-06
YNR034W	74.7017	1.43197	0.280059	5.1131	3.16918e-07	2.90917e-06
YNR036C	282.432	1.07572	0.180659	5.95443	2.60979e-09	3.56747e-08
YNR041C	356.577	-1.02408	0.169543	-6.04027	1.53853e-09	2.17399e-08
YNR053C	828.784	-1.18507	0.161101	-7.35607	1.89397e-13	4.96221e-12
YNR054C	52.7137	-2.02752	0.325453	-6.22986	4.66861e-10	7.09088e-09
YNR061C	102.983	1.50136	0.274541	5.46859	4.53618e-08	4.9054e-07
YNR068C	30.9864	1.14282	0.401021	2.84977	0.00437512	0.0144641
YNR069C	79.6015	1.11819	0.277411	4.0308	5.55866e-05	0.000316889
YOL157C	30.1627	1.30174	0.420841	3.09319	0.00198017	0.00727722
YOL152W	512.748	1.33067	0.237532	5.60205	2.11831e-08	2.45756e-07
YOL147C	87.5932	1.77443	0.315718	5.62031	1.9062e-08	2.25305e-07
YOL144W	60.989	-1.87924	0.290398	-6.47127	9.71845e-11	1.64716e-09
YOL137W	117.759	1.04133	0.244981	4.25068	2.13121e-05	0.000136467
YOL126C	145.208	2.14623	0.238305	9.00625	2.13215e-19	1.27685e-17
YOL115W	120.011	-1.22302	0.233266	-5.24304	1.57951e-07	1.54223e-06
YOL114C	19.6726	-1.38254	0.552468	-2.50249	0.0123324	0.034821
YOL108C	68.5703	-1.87089	0.291055	-6.42796	1.29332e-10	2.14574e-09
YOL093W	125.823	-1.76155	0.222377	-7.92143	2.34792e-15	7.89505e-14
YOL086W-A	39.731	2.00509	0.507748	3.94898	7.84837e-05	0.00043328
YOL083W	45.0805	1.44827	0.377405	3.83743	0.000124328	0.000653114
YOL080C	86.2357	-1.0862	0.263379	-4.12411	3.72175e-05	0.00022288
YOL079W	32.1193	-1.32507	0.399585	-3.31611	0.000912807	0.00371023
YOL073C	112.504	1.43515	0.246458	5.82311	5.77635e-09	7.39749e-08
YOL071W	63.4313	1.25472	0.311766	4.02456	5.70824e-05	0.000324009
YOL067C	52.694	1.02998	0.339872	3.0305	0.00244153	0.00874756
YOL060C	129.35	1.50545	0.253218	5.9453	2.75959e-09	3.76406e-08
YOL054W	99.6223	-1.06495	0.249309	-4.2716	1.9408e-05	0.000125038
YOL048C	123.017	1.5851	0.272937	5.80757	6.33856e-09	8.03566e-08
YOL047C	29.1245	1.57011	0.491496	3.19455	0.00140049	0.00536313
YOL028C	22.8753	-1.32014	0.449588	-2.93634	0.00332115	0.0114055
YOL013W-A	8.47442	-4.08819	0.974609	-4.1947	2.73234e-05	0.000169437
YOL010W	229.506	-1.012	0.19247	-5.25797	1.45653e-07	1.42658e-06
YOR006C	131.033	-1.6787	0.242326	-6.92745	4.28503e-12	9.01145e-11
YOR007C	898.149	1.39915	0.151524	9.23385	2.61073e-20	1.71722e-18
YOR017W	182.628	-1.02812	0.193639	-5.30948	1.09941e-07	1.10609e-06
YOR020C	238.43	3.05824	0.271445	11.2665	1.91999e-29	3.77279e-27
YOR020W-A	29.063	1.67913	0.474077	3.54189	0.000397276	0.00180366
YOR021C	296.972	-1.19792	0.173845	-6.89073	5.55052e-12	1.14058e-10
YOR027W	557.238	1.99452	0.195323	10.2114	1.7629e-24	1.97948e-22
YOR028C	69.5945	1.30379	0.316378	4.12098	3.77261e-05	0.000225711
YOR038C	134.192	-1.03236	0.245638	-4.20275	2.63694e-05	0.000164332
YOR045W	36.6572	1.43011	0.476217	3.00307	0.00267274	0.00947361
YOR052C	180.027	1.9982	0.248059	8.05533	7.92661e-16	2.80014e-14
YOR056C	276.945	-1.27849	0.180755	-7.07305	1.51568e-12	3.40377e-11
YOR062C	134.585	1.95591	0.244266	8.00731	1.17249e-15	4.0509e-14
YOR065W	145.398	1.23794	0.248497	4.98171	6.30258e-07	5.57393e-06
YOR072W-B	2.24066	-5.59907	1.90073	-2.94575	0.00322168	0.0111246
YOR078W	159.027	-1.51803	0.205626	-7.3825	1.55343e-13	4.13896e-12
YOR084W	23.1473	-1.22189	0.501598	-2.436	0.0148507	0.0404423
YOR085W	101.889	1.15608	0.266252	4.34205	1.41159e-05	9.38272e-05
YOR091W	181.696	-1.84862	0.196863	-9.39036	5.97958e-21	4.47614e-19
YOR095C	236.093	-1.72117	0.206857	-8.32059	8.75269e-17	3.48335e-15
YOR100C	19.2243	1.98108	0.611467	3.23988	0.00119581	0.00470837
YOR101W	145.995	-1.2729	0.240974	-5.28234	1.27545e-07	1.26499e-06
YOR120W	195.961	1.49424	0.600878	2.48675	0.0128915	0.0361076
YOR121C	24.9748	1.79438	0.556926	3.22194	0.00127326	0.00495311
YOR123C	208.834	-1.16483	0.183428	-6.35036	2.14814e-10	3.44579e-09
YOR128C	302.959	1.06999	0.161474	6.62637	3.44044e-11	6.16338e-10
YOR135C	166.843	1.92496	0.246274	7.81634	5.43817e-15	1.74465e-13
YOR136W	581.025	2.09256	0.155155	13.4869	1.86887e-41	9.79286e-39
YOR143C	185.03	-1.21635	0.218416	-5.56895	2.56277e-08	2.92995e-07
YOR145C	278.741	-1.09057	0.1653	-6.59748	4.18206e-11	7.38674e-10
YOR146W	44.2062	-1.20984	0.357085	-3.38809	0.000703804	0.00297414
YOR150W	71.1964	1.30247	0.319933	4.07107	4.67976e-05	0.000272214
YOR153W	8621.07	1.71233	0.393125	4.35568	1.32654e-05	8.91162e-05
YOR158W	190.08	1.45867	0.214366	6.80458	1.01341e-11	1.99759e-10
YOR167C	1365.02	-2.14252	0.186018	-11.5178	1.07277e-30	2.40913e-28
YOR176W	246.821	1.31817	0.203577	6.47506	9.47739e-11	1.61501e-09
YOR182C	707.546	-1.11464	0.192744	-5.783	7.33784e-09	9.20965e-08
YOR188W	101.451	-1.10533	0.245871	-4.49557	6.93823e-06	4.92967e-05
YOR194C	157.669	-1.04398	0.219347	-4.75946	1.94108e-06	1.57085e-05
YOR198C	237.415	-1.0707	0.183638	-5.8305	5.52631e-09	7.12078e-08
YOR206W	694.344	-1.03847	0.153374	-6.77088	1.28003e-11	2.50743e-10
YOR217W	317.299	-1.61895	0.174253	-9.29079	1.5315e-20	1.04675e-18
YOR218C	28.7041	-2.52101	0.440582	-5.72201	1.0527e-08	1.29792e-07
YOR221C	46.9208	1.05637	0.351756	3.00314	0.00267208	0.00947361
YOR237W	13.6953	-2.68346	0.733879	-3.65654	0.000255638	0.001228
YOR242C	24.7446	-1.37732	0.438759	-3.13912	0.00169459	0.0063313
YOR246C	506.421	-1.26167	0.17622	-7.15963	8.08933e-13	1.89798e-11
YOR252W	61.9393	-1.17124	0.29803	-3.92993	8.49701e-05	0.000465817
YOR263C	30.1948	1.19999	0.445882	2.69128	0.00711794	0.0220155
YOR264W	118.652	1.45086	0.262032	5.53698	3.0774e-08	3.47409e-07
YOR285W	511.786	1.38398	0.248816	5.56228	2.66276e-08	3.02781e-07
YOR287C	70.9802	-1.37153	0.288163	-4.75957	1.94009e-06	1.57085e-05
YOR289W	85.3964	1.06997	0.329053	3.25167	0.0011473	0.00454422
YOR294W	141.251	-1.44334	0.225552	-6.39917	1.56221e-10	2.54487e-09
YOR298C-A	950.16	2.81248	0.154365	18.2196	3.60517e-74	1.13347e-70
YOR309C	57.4708	-1.10665	0.334408	-3.30928	0.000935365	0.00378968
YOR317W	898.387	1.33323	0.144393	9.2334	2.62171e-20	1.71722e-18
YOR340C	139.46	-1.23769	0.262799	-4.70964	2.4815e-06	1.96273e-05
YOR342C	70.8714	-1.17668	0.288705	-4.07572	4.5872e-05	0.000267821
YOR347C	121.337	1.93717	0.307343	6.30296	2.9202e-10	4.59055e-09
YOR352W	56.3423	1.18393	0.331954	3.56654	0.000361721	0.00166508
YOR353C	295.329	-1.05469	0.162252	-6.50036	8.01294e-11	1.37665e-09
YOR354C	329.377	1.21491	0.165025	7.36196	1.81226e-13	4.78803e-12
YOR369C	5429.82	-1.41061	0.146661	-9.61815	6.7025e-22	5.47341e-20
YOR372C	26.1932	-1.61612	0.420217	-3.84592	0.000120101	0.000633554
YOR374W	230.146	2.2711	0.269186	8.43692	3.25799e-17	1.42266e-15
YOR387C	19.6933	-1.35445	0.474248	-2.85599	0.00429033	0.0142393
YPL267W	63.8041	1.01735	0.336316	3.02498	0.00248652	0.0088887
YPL265W	1007.12	1.03595	0.144598	7.16435	7.81588e-13	1.8417e-11
YPL263C	372.445	-1.14111	0.1766	-6.46158	1.03616e-10	1.75145e-09
YPL255W	82.2085	-1.57163	0.267745	-5.86985	4.36179e-09	5.72587e-08
YPL250C	28.1849	1.88923	0.478177	3.95089	7.78605e-05	0.000430217
YPL249C-A	949.106	-1.94475	0.144545	-13.4543	2.90419e-41	1.40473e-38
YPL250W-A	699.635	-2.11879	0.146994	-14.4142	4.21465e-47	2.94464e-44
YPL245W	345.186	-1.46385	0.174058	-8.41008	4.09737e-17	1.75267e-15
YPL240C	1050.2	1.67115	0.156261	10.6946	1.07882e-26	1.4747e-24
YPL236C	139.064	1.04121	0.237776	4.37894	1.19258e-05	8.10696e-05
YPL227C	178.474	-1.78665	0.212436	-8.4103	4.0896e-17	1.75267e-15
YPL220W	2069.35	-1.25706	0.156138	-8.05099	8.21295e-16	2.88508e-14
YPL219W	65.4078	1.07464	0.289458	3.71258	0.000205158	0.00101815
YPL217C	660.24	-1.68877	0.146313	-11.5422	8.08149e-31	1.88209e-28
YPL215W	176.974	1.8051	0.249099	7.24651	4.27661e-13	1.05428e-11
YPL207W	485.895	-1.44146	0.151874	-9.49118	2.28436e-21	1.75172e-19
YPL205C	17.6479	-1.46637	0.541428	-2.70833	0.00676225	0.0210709
YPL203W	100.607	1.13463	0.267036	4.249	2.14731e-05	0.000137358
YPL201C	27.3498	-2.30309	0.439726	-5.23755	1.62723e-07	1.58391e-06
YPL199C	101.357	-1.04837	0.256864	-4.0814	4.47655e-05	0.000262335
YPL191C	83.6297	1.13289	0.303859	3.72835	0.00019274	0.000961101
YPL189C-A	21.1685	2.09204	0.584588	3.57866	0.000345365	0.00160033
YPL189W	25.22	-1.19885	0.422411	-2.8381	0.00453824	0.0149406
YPL183C	513.998	-1.02726	0.160146	-6.41453	1.4126e-10	2.31916e-09
YPL182C	33.2965	-1.20839	0.377211	-3.20349	0.00135772	0.0052216
YPL181W	203.972	-1.41641	0.190288	-7.44352	9.80346e-14	2.70211e-12
YPL166W	36.8022	1.20231	0.38204	3.14707	0.00164914	0.00618352
YPL153C	104.281	-1.0186	0.250846	-4.06066	4.89344e-05	0.000282812
YPL148C	48.6539	1.24821	0.372884	3.34746	0.00081557	0.00337611
YPL146C	284.258	-1.08307	0.164806	-6.57179	4.97126e-11	8.65908e-10
YPL143W	1607.21	-1.30001	0.143733	-9.04458	1.50237e-19	9.26166e-18
YPL142C	1028.75	-1.10716	0.172452	-6.42011	1.36179e-10	2.24749e-09
YPL135W	469.637	1.163	0.170464	6.82254	8.9444e-12	1.78547e-10
YPL111W	318.134	2.10475	0.195193	10.7829	4.14655e-27	5.79411e-25
YPL108W	34.4016	-1.4316	0.387477	-3.69466	0.000220181	0.00108164
YPL098C	17.9049	1.70979	0.65262	2.61988	0.008796	0.0260156
YPL089C	95.9823	-1.57807	0.236226	-6.68033	2.38402e-11	4.43513e-10
YPL086C	168.359	-1.029	0.21798	-4.72063	2.35119e-06	1.8738e-05
YPL082C	1022.04	-1.10831	0.142348	-7.78594	6.91953e-15	2.19748e-13
YPL072W	52.497	1.11434	0.325002	3.42872	0.000606445	0.00261008
YPL061W	708.81	1.99024	0.221554	8.98309	2.63271e-19	1.54535e-17
YPL059W	96.9717	1.41375	0.299467	4.7209	2.34803e-06	1.87366e-05
YPL056C	20.3733	-2.76072	0.505541	-5.46093	4.73653e-08	5.09988e-07
YPL044C	96.8424	-1.36098	0.251996	-5.40081	6.63406e-08	6.97779e-07
YPL043W	421.884	-1.45221	0.166523	-8.7208	2.76245e-18	1.34653e-16
YPL038W	72.1448	-1.82666	0.27173	-6.72235	1.78817e-11	3.41764e-10
YPL026C	291.817	1.10588	0.228969	4.82984	1.36646e-06	1.15333e-05
YPL020C	219.791	-1.29329	0.178704	-7.23701	4.58671e-13	1.10928e-11
YPL009C	190.885	-1.22968	0.214645	-5.72893	1.01068e-08	1.25096e-07
YPL004C	739.451	1.77536	0.168887	10.5121	7.59868e-26	9.5561e-24
YPR002W	96.6076	1.22663	0.266839	4.59687	4.28885e-06	3.22587e-05
YPR009W	67.2326	-1.11412	0.32078	-3.47316	0.00051436	0.00226016
YPR016C	262.417	1.1078	0.190412	5.81788	5.95999e-09	7.58632e-08
YPR018W	102.661	-1.81938	0.23675	-7.68483	1.53203e-14	4.72226e-13
YPR030W	150.445	1.00035	0.241623	4.14012	3.47121e-05	0.000209472
YPR036W-A	8.34597	3.57527	1.01567	3.52011	0.000431373	0.00194164
YPR039W	1.90925	-5.87229	2.06857	-2.83881	0.00452817	0.0149152
YPR040W	39.0949	-1.05172	0.38925	-2.70191	0.00689414	0.0213865
YPR043W	2313.88	-2.02229	0.136124	-14.8562	6.3383e-50	6.64254e-47
YPR044C	2241.17	-1.97487	0.12958	-15.2405	1.90276e-52	2.39291e-49
YPR048W	251.428	-1.03864	0.1976	-5.2563	1.46985e-07	1.43739e-06
YPR086W	389.524	-1.14823	0.15706	-7.31082	2.65527e-13	6.75964e-12
YPR091C	108.453	1.05725	0.271209	3.89828	9.68771e-05	0.000521206
YPR101W	122.473	-1.05911	0.211932	-4.99742	5.81011e-07	5.15289e-06
YPR102C	2128.57	-1.1946	0.179667	-6.64897	2.95161e-11	5.34862e-10
YPR106W	74.1943	1.0027	0.288341	3.47748	0.000506146	0.00223972
YPR108W-A	1.80686	-5.84592	2.04809	-2.85432	0.00431284	0.0142958
YPR112C	484.165	-1.38069	0.149802	-9.21674	3.06277e-20	1.98544e-18
YPR123C	250.387	1.02825	0.268062	3.83587	0.000125119	0.00065617
YPR124W	1258.84	1.15734	0.210809	5.49001	4.01918e-08	4.4029e-07
YPR129W	36.9789	-1.17309	0.363363	-3.22844	0.00124467	0.00486419
YPR132W	2961.37	-1.4677	0.133361	-11.0055	3.59352e-28	5.79385e-26
YPR133C	299.654	-1.12946	0.167431	-6.74586	1.5212e-11	2.95225e-10
YPR136C	59.3118	-1.00961	0.303419	-3.32744	0.000876487	0.00359714
YPR137W	278.881	-1.09571	0.183071	-5.98516	2.16178e-09	2.99458e-08
YPR140W	113.523	1.30093	0.251717	5.16822	2.36333e-07	2.22464e-06
YPR142C	71.2989	-1.56614	0.29125	-5.37729	7.56163e-08	7.8591e-07
YPR143W	162.561	-1.41621	0.208191	-6.80246	1.02851e-11	2.02102e-10
YPR145C-A	3.45001	-4.83854	1.77183	-2.73082	0.00631772	0.0198728
YPR149W	338.35	2.27898	0.210782	10.812	3.01949e-27	4.41547e-25
YPR155C	145.793	1.27274	0.222829	5.7117	1.11852e-08	1.37638e-07
YPR157W	74.5051	-1.35921	0.343407	-3.95802	7.55727e-05	0.000417943
YPR158W	93.2537	1.89704	0.309951	6.12044	9.33148e-10	1.3614e-08
YPR166C	47.3404	1.44672	0.402137	3.59757	0.000321203	0.00150054
YPR182W	19.3477	1.63253	0.690017	2.36593	0.017985	0.0475367
YPR190C	141.471	-2.16216	0.230428	-9.38327	6.39575e-21	4.67633e-19
YPR194C	299.823	-1.33959	0.181009	-7.40067	1.35502e-13	3.64117e-12
