# Supplementary material for: Ceg1 depletion reveals mechanisms governing degradation of non-capped RNAs in Saccharomyces cerevisiae
Source: Commun Biol. 2023 Nov 2;6:1112. doi: 10.1038/s42003-023-05495-6 (PMC10622555; doi:10.1038/s42003-023-05495-6)
Supplement: Supplementary file 5 — Supplementary Data 2 [file 42003_2023_5495_MOESM5_ESM.xlsx]

## Sheet: qPCR
Fig. 1e
	Rap
ADH1	0.346033	0.219949	0.106266
PMA1	0.487684	0.211688	0.12287	0.128824
PML39	0.183298	0.293169	0.176635	0.111807
STP2	0.274676	0.481886	0.257089
Fig. 1f
	ceg1-AA			cet1-AA			cbp20-AA			cbp80-AA
Rap 45min	0.435275	0.329877	0.363737	0.574349	0.466517	0.534757	1.23114	0.870551	0.984635	1.07177	1.07177	1.06895
Fig. 1 h					Fig. 1i
ADH1 (p4)	E1	E2	E3		PML39	E1	E2	E3
0	1	1	1		0	0.933033	1.31951	1.01285
45	0.639384	0.547515	0.668534		45	2	2.46229	2.12643
90	0.406126	0.233258	0.267943		90	3.03143	2.46229	2.96374
120	0.316987	0.176777	0.329877		120	2.82843	2.2974	2.79847
PYK2 (p4)	E1	E2	E3		STP2	E1	E2	E3
0	1	1	1		0	1	1	1
45	0.845446	0.637663	0.594961		45	2.14355	1.7411	1.96847
90	0.378929	0.203063	0.189465		90	2.46229	2	2.334
120		0.101532	0.133972		120	2.14355	2	2
PMa1 (p7)	E1	E2	E3		CTA1	E1	E2	E3
0	1	1	1		0	1	1
45	0.603553	0.387151	0.471006		45	2.14355	2.82843
90	0.329877	0.164938	0.176777		90	4	3.4822
120		0.116629	0.164938		120	4.59479	4.59479
Fig. S1b
	Rap
FMP27	0.464749	0.356232	0.220494
PYK2	0.514545	0.603407	0.373989
NEL025c	0.441136	0.368191	0.184777
Fig. S1c
	Ceg1-AA				Cet1-AA				Cbp20-AA				Cbp80-AA
0	1	1	1		1	1	1		1	1	1		1	1	1
45	0.435275	0.329877	0.368375		0.574349	0.466517	0.529385		1.23114	0.870551	1.25486		1.07177	1.07177	1.06904
90	0.329877	0.307786	0.319284		0.535887	0.5	0.490592		0.757858	0.659754	0.71		0.757858	0.812252	0.812252
120	0.25	0.329877	0.328958		0.176777	0.143587	0.160982		0.812252		0.809824			0.757858	0.758672
Fig. S1d
	Rap
0	1	1	1	1
45	1.51572	1.23114
90	1.41421	1.41421	1.41421	1.23114
120	1	0.812252	0.535887	1.41421
Fig. S1e
	DMSO				Rap
ADH1	1	1	1	1	0.649728	0.376898	0.644029	0.49119
PML39	1	1	1		1.6595	1.50951	1.22538
PYK2	1	1	1		1.09256	1.01453	0.998612
CTA1	1	1	1	1	4.12389	5.92869	4.59737	3.65025
PMA1 oligos4	1	1	1	1	0.423504	0.462561	0.40076	0.309497
PMA1 oligos6.5	1	1	1	1	0.460236	0.581445	0.489985	0.324884
Fig. 2f
NEL025c					SUT238
0	1	1	1		0	1	1
45	4.43828	3.24901	3.84364		45	5.46416	3.03143
90	6.9644	8	7.4822		90	7.46426	6.06287
120	7.46426	12.996	10.2302		120	6.06287	7.46426
Fig. 2g
ADH1										NEL025c
	NH4OH			6-AU
0	1	1	1	1	1	1					NH4OH			6AU
45	0.5	0.535887	0.526756	0.707107	0.615572	0.698475				0	1	1	1	1	1	1
90	0.203063	0.307786	0.208475	0.574349	0.535887	0.529384				45	5.27803	2.82843	2.65746	2.82843	2.63902	2.67874
120	0.153893	0.267943	0.193858	0.466517	0.615572	0.596877				90	4.92458	3.73213	3.69787	6.06287	4.92458	5.37465
										120	6.49802	5.27803	5.68776	5.65685	6.49802	6.17264
Fig. 4a
ADH1											GAL1::FMP27
	WT (HHY168)			ceg1-63			ceg1-63 rat1-1					WT				ceg1-63				ceg1-63 rat1-1
0	1	1	1	1	1	1	1	1	1		0	1	1	1	1	1	1	1	1	1	1	1	1
45	1.6245	1.31951	1.30934	0.25	0.378929	0.312848	0.659754	0.378929	0.329877		45	0.233258	0.203063	0.233258	0.233258	0.116629	0.153893	0.133972	0.108819	0.125	0.143587	0.0947323	0.108819
90	1.51572	1.31951	1.28948	0.287175	0.307786	0.263746	0.25	0.267943	0.307786		90	0.233258	0.233258	0.233258	0.233258	0.0717937	0.143587	0.108819	0.0769465	0.0824692	0.101532	0.0717937	0.108819
120	1.51572	1.31951	1.34655	0.287175	0.217638	0.2	0.25	0.25	0.329877		120	0.287175	0.25	0.287175	0.287175	0.0717937	0.116629	0.0824692	0.0717937	0.0824692	0.125	0.0669858	0.0717937
GAL1											NEL025c
	WT			ceg1-63			ceg1-63 rat1-1					WT (HHY168)			ceg1-63			ceg1-63 rat1-1
0	1	1	1	1	1	1	1	1	1		0	1	1	1	1	1	1	1	1	1
45	0.329877	0.353553	0.333465	0.217638	0.164938	0.188775	0.203063	0.176777	0.182773		45	1.51572	2	1.98347	2	1.86607	2.10873	1.51572	1.86607	1.57837
90	0.329877	0.378929	0.35764	0.164938	0.116629	0.146524	0.0824692	0.153893	0.128375		90	1.6245	1.7411	1.63546	3.03143	3.73213	3.56474	3.4822	3.03143	3.58837
120	0.406126	0.5	0.509833	0.153893	0.0947323	0.129837	0.0883884	0.101532	0.109283		120	1.51572	1.6245	1.53425	5.65685	5.27803	5.46574	3.73213	4.59479	4.67364
Fig. 4b
FMP27
0	1	1	1
45	0.812252	1.1487	0.963546
90	0.757858	1.1487	0.902936
120	1.41421	0.870551	1.28374
Fig. 4c
ceg1-AA			ceg1-AA/rai1∆
0.435275	0.329877	0.368448	0.435275	0.466517	0.438476
Fig. 4d
FMP27
	DMSO			Rap
p	13.93	17.15	14.57	13.93	7.46	10.48
0.5	22.63	42.22	36.45	27.86	18.38	23.57
4	13.93	25.99	20.6	22.63	18.38	20.21
Fig. 4e
tot/unph
	DMSO			Rap				ser5										ser2
1	4	3.67		2.2974	1.86				DMSO				Rap						DMSO				Rap
2	25.9921	34.2968	33.6	14.9285	21.1121	17.43		1	4.59479	5			4.92458	4.65				1	7.46426	2.46229			5.27803	2.82843
3	36.7583	45.2548	34.78	22.6274	22.6274	23.134		2	27.8576	45.2548	39.6		32	21.1121	21.12			2	29.8571	17.1484	27.8576		24.2515	18.3792	12.1257
4	29.8571	36.7583	22.6274	17.1484	24.2515	24.7		3	42.2243	59.7141	50.31		55.7152	32	35.66			3	45.2548	64	59.7141		45.2548	51.9842	24.2515
5	14.9285	16	14.9285	12.996	9.84916	12.6		4	39.3966	48.5029	25.9921	30.9	55.7152	32	12.1257	32.46		4	55.7152	42.2243	51.9842	27.8576	48.5029	45.2548	25.9921
6	2.2974	5.65685	7.22	1.51572	4	3.41		5	13.9288	18.3792	9.84916	12.6	18.3792	10.5561	6.9644	10.4		5	19.6983	18.3792	18.3792	13.9288	25.9921	18.3792	10.5561	6.49802
								6	2	5.65685	4.3		2.14355	4.59479	2.66			6	6.49802	2.2974	5.65685		6.49802	3.24901	4.59479
Fig. 4f
tot/unph								ser5								ser2
	DMSO			RAP					DMSO			RAP					DMSO			RAP
1	2.14	1.84	1.52	1.52	1.31	1.07		1	7.46	3.48	3.46	12.13	3.25	3.25		1	8	6.06	6.23	2.83	2.14	2.14
2	3.03	3.14	3.03	2.64	2	2		2	8	6.5	6.52	8.57	4.59	4.59		2	8	6.96	7.1	5.28	3.73	4.8
3	4	4.28	5.28	3.48	2.18	3.03		3	4.59	6.96	6.71	8	3.73	3.73		3	4.29	4.29	4.31	5.28	3.48	4.48
4	4.29	4.36	6.06	4.59	3.31	3.48		4	9.19	24.25	21	13.93	12.13	12.13		4	9.85	11.31	11.31	19.7	11.31	15.3
5	3.73	4.11	4.29	3.48	3.12	2.83		5	8	13	13	9.85	7.46	7.46		5	6.96	6.96	7.14	9.85	6.06	7.8
Fig. 4g
	ADH1					PYK2						PMA1
0	1	1	1		0	1	1	1	1		0	1	1	1	1
45	0.933033	0.870551	0.757858		45	0.68343	0.615572	0.901792			45	0.686715	0.6	0.678929	0.406126
90	0.659754	0.615572	0.812252		90	0.757858	0.757858	0.812252			90	0.659754	0.535887	1	0.7
120	0.933033	0.870551	0.757858		120	0.7	0.812252	0.812252	0.812252		120	1	0.707107	0.812252
Fig. S4a
ADH1											GAL1::FMP27
	WT			ceg1-63			ceg1-63/rat1-1					WT			ceg1-63			ceg1-63/rat1-1
0	1	1	1	1	1	1	1	1	1		0	1	1	1	1	1	1	1	1	1
45	1.07177	1.31951	1	1.1487	0.848698	0.574349	0.659754	1.1487	0.870551		45	0.5	0.5	0.574349	0.267943	0.25	0.329877	0.164938	0.307786	0.378929
90	0.870551	1.07177	0.870551	0.615572	0.659754	0.378929	0.406126	0.574349	0.615572		90	1.23114	0.5	0.5	0.287175	0.267943	0.435275	0.176777	0.233258	0.203063
123	1.1487	1.23114	0.812252	0.659754	0.659754	0.535887	0.353553	0.5	0.406126		120	0.659754	0.378929	0.378929	0.176777	0.153893	0.329877	0.176777	0.101532	0.25
GAL1											NEL025c
	WT			ceg1-63			ceg1-63/rat1-1					WT			ceg1-63			ceg1-63/rat1-1
0	1	1	1	1	1	1	1	1	1		0	1	1	1	1	1	1	1	1
45	0.707107	0.466517	1.07177	0.466517	0.378929	0.535887	0.378929	0.435275	0.435275		45	0.707107	0.466517	1.07177	1.23114	1.07177	1.1487	0.659754	0.812252
90	0.812252	0.757858	1.07177	0.515572	0.5	0.574349	0.353553	0.287175	0.287175		90	1	0.535887	1.41421	1.86607	1.31951	1.41421	1.6245	0.812252
120	0.615572	0.535887	1.1487	0.378929	0.406126	0.615572	0.435275	0.329877	0.406126		120	0.812252	0.812252	1.23114	1.1487	2.46229	1.86607	1.41421	1.51572
Fig. S4c
tot/unph								ser5								se2
	DMSO			Rap					DMSO			Rap					DMSO			Rap
1	12.996	18.3792	26.8576	9.84916	14.9285	15.1654		1	12.1257	17.1484	16.8576	16	13.9288	15.9338		1	6.06287	8	6.82456	4	5.65685	3.99185
2	34.2968	34.2968	30.9459	27.8576	29.8571	31.5		2	25.9921	24.2515	27.2213	36.7583	24.2515	26.7983		2	21.1121	18.3792	21.0094	13.9288	17.1484	20.6472
3	45.2548	64	60.3948	42.2243	45.2548	42.7993		3	36.7583	45.2548	45.0928	64	39.3966	48.3384		3	48.5029	55.7152	51.4	55.7152	39.3966	48.7
4	42.2243	34.2968	40.1873	32	34.2968	30.8957		4	39.3966	48.5029	51.3747	55.7152	32	40.1		4	55.7152	42.2243	55.2837	64	32	30.9902
5	27.8576	36.7583	36.89	24.2515	32	23.4985		5	9.84916	17.1484	24.9586	22.6274	17.1484	20.97		5	25.9921	27.8576	30.2938	36.7583	25.9921	22.4657
6	7.46426	12.996	5.39	5.65685	11.3137	4.65892		6	4.28709	4.92458	5.1267	6.06287	5.27803	4.12		6	7.46426	8.57419	6.5768	6.9644	7.46426	4.31
Fig. S4d
tot/unph								ser5										ser2
	DMSO			Rap					DMSO				Rap						DMSO			Rap
1	12.996	21.1121	20.7	9.84916	9	12.4		1	17.1484	22.6274	20.772	28.436	10.5561			12.6		1	4.59479	12.1257	6.12	4.28709		4.22
2	34.2968	36.7583	40.3	32	29.8571	30.445		2	36.7583	27.8576	25.9921	50.12	29.8571	39.3966	36.7583	26.556		2	13.9288	18.3792	12.776	21.1121	19.6983	20.22
3	32	51.9842	51.6	39.3966	48.5029	43.2834		3	48.5029	51.9842		26.45	39.3966	55.7152	48.5029	40.932		3	36.7583	51.9842	40.33	51.9842	45.2548	53.12
4	36.7583	36.7583	40.6348	32	34.2968	36.23		4	45.2548	36.7583	24.2515	13.75	34.2968	36.7583	34.2968	29.576		4	45.2548	34.2968	46.6	55.7152	39.3966	53.226
5	18.3792	27.8576	25.734	18.3792	24.2515	20.9847		5	12.1257	14.9285	17.1484	3.78	8	12.1257	19.6983	12.8		5	13.9288	22.6274	30.1	22.6274	18.3792	21.2
6	6.49802	12.1257	4.586	6.49802	11.3137	4.0983		6	4.59479	6.49802			3.4822	6.49802		4.1		6	6.9644	9.18959	5.12	6.9644	7.46426	4.12
Fig. 5a
ceg1-AA			ceg1-AA/xrn1∆
0.435275	0.329877	0.368448	1.07177	1.07177	1.14635
Fig. 7b
FMP27			ADH1::FMP27
1	1	1	8	6.06287	4.59479
Fig. 7c
ADH1			ADH1::FMP27
1	1	1	0.00634572	0.00961832	0.00892736
Fig. 7d
	R1	R2	R3
C76U DMSO	1	1	1
C76U RAP	1.15061	0.890763	0.707107
RZ DMSO	0.240485	0.422876	0.345226
RZ Rap	0.220825	0.206261	0.501393

## Sheet: microscopy
Numerical values used for Figure 1d
nuclear/cytoplasm ratios:
		ceg1-AA DMSO	ceg1-AA Rap	cbp20-AA DMSO	cbp20-AA Rap	cbp80-AA DMSO	cbp80-AA Rap
		6.15342	1.14786	5.59827	2.98064	5.32013	1.85604
		5.5556	1.09231	5.29696	3.00403	7.98647	1.97238
		5.49562	1.1311	5.87668	2.6963	7.0733	1.95694
		6.16289	1.05269	5.72558	3.09992	5.35774	1.90917
		4.1011	1.04581	7.26989	3.10989	7.56833	1.74873
		4.38204	1.08621	7.13372	3.05363	6.54956	1.85988
		4.91487	0.935611	5.27445	3.72175	7.83014	1.7386
		4.09602	1.08946	5.33652	2.78813	5.2575	1.85231
		5.74832	1.10709	4.27791	3.00531	4.23804	1.76818
		5.19868	1.09372	4.67159	2.73283	4.73619	2.05949
		4.71313	1.05647	5.13461	2.79588	4.12689	2.08157
		5.07861	1.06281	4.39146	2.54574	6.00242	2.13374
		3.98352	1.18377	5.88166	2.73878	5.19504	2.04444
		3.96673	1.1086	4.56883	2.86829	6.0711	1.89277
		4.28716	1.0687	3.89516	3.20203	6.01189	1.79486
		4.09196	1.08954	3.80817	2.79041	5.46485	1.57199
		4.5713	1.06602	5.57922	2.59647	4.22722	1.85619
		5.23536	1.06218	5.70056	2.31513	4.73962	1.78828
		4.17047	1.10552	5.39937	2.34339	4.19026	1.82341
		5.09746	1.17343	5.21477	2.47318	3.89942	2.01684
