# Supplementary material for: Ceg1 depletion reveals mechanisms governing degradation of non-capped RNAs in Saccharomyces cerevisiae
Source: Commun Biol. 2023 Nov 2;6:1112. doi: 10.1038/s42003-023-05495-6 (PMC10622555; doi:10.1038/s42003-023-05495-6)
Supplement: Supplementary file 6 — Supplementary Data 3 [file 42003_2023_5495_MOESM6_ESM.xlsx]

## Sheet: Sheet1
Name	Seq	Column1	Column2	Column3
25s RNA 1R (488)	TCCTCAGTCCCAGCTGGCAG
25s RNA 1F (489)	ACCGGGATTGCCTTAGTAACG
nel025c 1F	CAGTATCGTTCGTCCCGACT
nel025c 1R	TGCAGACAATTTGTTGTGCTT
sut238 F	ATGAAGTTGCCGTTTGGTCT
sut238 R	GGCACATCACGATTGTAAAGG
adh1 F 1	ACGGCCTTCCTTCCAGTTAC
adh1 R 1	AGGGAACGAGAACAATGACGA
adh1 F 2	CACACTGACTTGCACGCTTG
adh1 R 2	TTTTCACCCATGCCGACAAC
adh1 F 3	TCTGCTAACTTGATGGCCGG
adh1 R 3	CCTTACCTTCACCACCGTCA
adh1 F 4	TCAACCAAGTCGTCAAGTCCA
adh1 R 4	GCAAGGTAGACAAGCCGACA
adh1 F 5	AGGTCAGGTTGCTTTCTCAGG
adh1 R 5	GGGTGAAATGGGGAGCGATT
adh1 F 6	GCCCCTTACCTGAGCTTCAA
adh1 R 6	GCATGCACGTATACACTTGAGT
GAPDH F	GTCAGCCGCATCTTCTTTTG
GAPDH R	GCGCCCAATACGACCAAATC
PML39 p F	TTGATGATGAGATCAAACTACCAAA
PML39 p R	CCGAATGACTAGCGCTTGAA
PML39 1 F	TCGCTGGACAAGAATACCAA
PML39 1 R	GCCATTATGGGATTTCTTCTTG
PML39 2 F	ATGATGTCGCCGATTACACC
PML39 2 R	TCAACCTGATTTTCCCTCCA
PML39 3 F	TCGAGCATCCCTGAAGAAGT
PML39 3 R	GCCGATTAACTCCAGCAACA
PML39 4 F	TCGACAACCTCTTCAATTTCCT
PML39 4 R	AAGTTCGATGCCGAAATATG
PML39 5 F	GAATTCAACCGCAAGGTAGC
PML39 5 R	TTTCTAGCGAGAATGAAGAAAAGC
CTA1 F	CTCTACCGCGTTTTGGGTAA
CTA1 R	TAAACGCGCTGCTGTATTTG
STP2 F	GCGCTATCTCCACTTTCAGG
STP2 R	GTCCTCCTCGGTTTTGTCTG
ADH1_prom_FMP27_R	CTACATATACCGAGGTAAAGGGCTTTTCTAAGGATTCTTATGTTCTGATCCATCGATGAATTCTCTGTCG
ADH1_prom_FMP27_F	GACATCTCAGAGACAAAGAACGGTAGCTATTACAAAGGACAGTAAAAGCACGTACGCTGCAGGTCGAC
Xrn1D_kan F	AAAAATCAACACTTGTAACAACAGCAGCAACAAATATATATCAGTACGGTCGGATCCCCGGGTTAATTAA
Xrn1D_kan R	GATATACTATTAAAGTAACCTCGAATATACTTCGTTTTTAGTCGTATGTTGAATTCGAGCTCGTTTAAAC
Cbp80-AA F	AATCCACTAGGAGAACAATTTCGAATTGGATTCAAGAAACAAAGGAAGTTCGGATCCCCGGGTTAATTAA
Cbp80-AA R	TTGATTAAAAATTAAAAAGCGGAGTGATAACGAATGTAGTCCATCCTCCGGAATTCGAGCTCGTTTAAAC
RRP6 delta F	TAGACGAAATAGGAACAACAAACAGCTTATAAGCACCCAATAAGTGCGTTCGGATCCCCGGGTTAATTAA
RRP6 delta R	ATGAAAATTACCATAATTTATAAATAAAAAAATACGCTTGTTTTACATAAGAATTCGAGCTCGTTTAAAC
RAI1 delta F	TAATACTTCTGTAATATGGTGAAAGAATAGCGAAATATTAGACCAACATAGTGTATCCCACGGATCCCCGGGTTAATTAA
RAI1 delta R	ATATTATTTAGATCCATACGTCGATGAGGATATGCGCAGGAAAGACATAAAGGAATATTGGAATTCGAGCTCGTTTAAAC
Cbp20-AA F	TCAGACCAGGTTTCGATGAAGAAAGAGAAGATGATAACTACGTACCTCAGCGGATCCCCGGGTTAATTAA
Cbp20-AA R	ATATATATATATATATATCTGTGTGTAGAATCTTTCTCAGATATAAATTGGAATTCGAGCTCGTTTAAAC
Ceg1-AA F	CAAGTAATGATAAGGAGCCAAAATATGTAGACGAGGATGATTGGTCGGATCGGATCCCCGGGTTAATTAA
Ceg1-AA R	TCTTATTCATACACAAAATTCTTACACCGATATATGTCGATACGAACACTGAATTCGAGCTCGTTTAAAC
ADH1_prom_FMP27_F	GACATCTCAGAGACAAAGAACGGTAGCTATTACAAAGGACAGTAAAAGCA-CGTACGCTGCAGGTCGAC
RZ fmp27 R	ACTGCAAATATAAGCCACTTGTACAGTAGAACATTAATCGGAAACATCAT ATTTGGTCCCATTCGCCATG
RZ C76-U F	GGCAACATGCTTCGGCATGGtGAATGGGACCAAATGAATTC
RZ C76-U R	GAATTCATTTGGTCCCATTCaCCATGCCGAAGCATGTTGCC
PMA1 F	GTAAGCCAATGAAGGAAAAGA
PMA R	CTTTTCCTTCATTGGCTTAC
PYK2 F	ACTACAGGGAACACGGCAAG
PYK2 R	AGACCTCGCCATTTCAACAC
S.p. MNH1x7 F	TGATGATCCAGAAGGGCTAAA
S.p. MNH1x7 R	CGGAGCTTAAAATTTAGGGAGA
FMP27p-A	TTCTCGTTCCCTTTCTTCCTTG
FMP27p-B	GGGATCCACTAGTTCTAGAGC
FMP27_0.1-A	GATTAATGTTCTACTGTACAAGTGG
FMP27_0.1-B	CTAGTTTAAACAGGTTAATCCATG
FMP27_0.5-A	CATATCAAGTCACTAAGATTTGATTCCT
FMP27_0.5-B	CCTACTTGAAGTCCATCCTTCAGAGG
FMP27_2-A	CATATCATCCACCCTAGGTGCTAGGTCGG
FMP27_2-B	GAGCTGACCAGACCTAACCATAGTAGCGTG
FMP27_4-A	AGATATTACTCGTTGTTCGTGCCCAG
FMP27_4-B	TCCCAAAACCCTAGTTTAACAGAAGG
FMP27_6-A	CGTACTGTTGAAATGGAACGAGGACGC
FMP27_6-B	ATCGCTTCCATACTCGTTGTATCATCAGTC
FMP27_8-A	GAGGGTCACAGATCTATTACTTGCCC
FMP27_8-B	GTTGTGAGTTGCTTCAGTGGTGAAGTG
FMP27_8.2-A	CCATGTTTCAGACCTTTATTGC
FMP27_8.2-B	TAATAACGCGGGGATCAG
FMP27_8.5-A	CCATTAAGTCAGATGACTGTTT
FMP27_8.5-B	TGCCATACACAATGTAAAGAGTA
GAL1end F2	CTCGCGAAGAATTCACAAGAGACT
GAL1end R2	GGCAGTAAAGCTCGCTGTAGTCAT
GAL1end F1	CATATGGTTCCCGTTTGACCGGA
GAL1end R1	ATTGGCAAGGGCTTCTTTTACCT
V2-1	GATATATGGGCTGGAGCGGTCC	Intergenic for ChIP
V2-2	GATAACCTTCGTTGCATTGACGGC
Abd1-AA F	CATTCCGTAAGGTAAAACAGTATATCGAACCGGAAAGCGTAAAGCCCAACCGGATCCCCGGGTTAATTAA
Abd1-AA R	TAATACGGCCGAAATACAGATGCTTTATAGTAGGGTTATTGTTTCTATTC GAATTCGAGCTCGTTTAAAC
Cet1-AA F	AGTTATCGTCTTTATCATATGAAATTTTTGAAGGTTCAAAGAAAGTCATGCGGATCCCCGGGTTAATTAA
Cet1-AA R	AACAAAAAAAATTTCTCGCTCAAGGGCATTTGCTTATTTTTTTTTGAAAT GAATTCGAGCTCGTTTAAAC
Xrn1D test F	TTTTCAGCAGCTCTTCCGTTA
Xrn1D test R	ATCGCGAGCCCATTTATACC
Cbp80-AA test F	TGATAACGCTATTCCACACGA
Cbp80-AA test R	AAAATTACGCTAGGTATGTAACATTGA
Rrp6D test F	GGCATCGGAAAATTTTTCAGTAATG
Rrp6Da test R	CTCCATGACACAGATATTCGATTAG
Rai1D test F	TAGGAACAGATGAGGTCTGGT
Rai1D test R	AAATCGGTTCGCCATGCATA
FMP27_pADH1_test F	GAAATATACTTCCCATTGCATG
Cbp20-AA test F	GCAATGGGTACTTTCAGACCAG
Cbp20-AA test R	TACATAACAGCATCATGCAAGCC
Ceg1-AA test F	TGGTAATCATACATCGGTGGTCCAG
Ceg1-AA test R	AAGTGGGAGAACTTGATTGACG
XbaI-Riboz F	CTCCTATAACGGACTTCGACGCTGTTATCCTCTAGAAGGGCGGCATGGTCCCAGCCTCCTCGCTGGCGCCGCCTGGGCAACATGCTTCGG
EcoRI-Riboz R	CTCTTCTCCTCTAGAAGTTGTTCCGATGCAGAATTCATTTGGTCCCATTCGCCATGCCGAAGCATGTTGCCCAGGCGGCGCCAGCGAGGA
Ribozyme sequence	A*GGGCGGCATGGTCCCAGCCTCCTCGCTGGCGCCGCC TGGGCAACATGCTTCGGCATGGCGAATGGGACCAAAT
	* cut site
	BOLD mutation point
